# Supplementary material for: Different growth and metastatic phenotypes associated with a cell-intrinsic change of Met in metastatic melanoma
Source: Oncotarget. 2016 Sep 23;7(43):70779–93. doi: 10.18632/oncotarget.12221 (PMC5342589; doi:10.18632/oncotarget.12221)
Supplement: Supplementary file 2 [file oncotarget-07-70779-s002.xlsx]

## Sheet: Sheet1
Supplementary Table 1. Genes expressed at higher levels in Met-low than Met-high cells.
GeneSymbol	FC (abs)	GeneName	GenbankAccession
Gm5089	81.366	predicted gene 5089	AK047660
Serpine1	61.359	serine (or cysteine) peptidase inhibitor, clade E, member 1	NM_008871
Rbms3	50.2121	RNA binding motif, single stranded interacting protein	NM_001172123
Ptgir	36.6157	prostaglandin I receptor (IP)	NM_008967
Timp4	35.8722	tissue inhibitor of metalloproteinase 4	NM_080639
Zfp40	33.4587	zinc finger protein 40	NM_009555
Fam71a	26.803	family with sequence similarity 71, member A	NM_001109759
Kcnk5	26.2131	potassium channel, subfamily K, member 5	NM_021542
Afap1l2	25.2757	actin filament associated protein 1-like 2	NM_146102
Ldhd	25.0636	lactate dehydrogenase D	NM_027570
Plp1	24.6408	proteolipid protein (myelin) 1	NM_011123
Sucnr1	22.9974	succinate receptor 1	NM_032400
Masp1	20.6423	mannan-binding lectin serine peptidase 1	AB049755
Aldh1l1	20.5921	aldehyde dehydrogenase 1 family, member L1	NM_027406
Atp6v1c2	19.0865	ATPase, H+ transporting, lysosomal V1 subunit C2	NM_133699
Mbp	18.2164	myelin basic protein	NM_001025245
Tmlhe	18.2141	trimethyllysine hydroxylase, epsilon	NM_138758
Aard	17.355	alanine and arginine rich domain containing protein	NM_175503
Gm806	16.654	predicted gene 806	NM_001033400
Serpine2	16.2406	serine (or cysteine) peptidase inhibitor, clade E, member 2	NM_009255
Fscn1	15.0907	fascin homolog 1, actin bundling protein (Strongylocentrotus purpuratus)	NM_007984
Rfx5	14.0026	regulatory factor X, 5 (influences HLA class II expression)	NM_017395
Cped1	13.3426	cadherin-like and PC-esterase domain containing 1	AK040587
Gbp3	13.0069	guanylate binding protein 3	NM_018734
Col10a1	12.6304	collagen, type X, alpha 1	NM_009925
Foxo4	12.5384	forkhead box O4	AK157830
Hnf1a	12.5376	HNF1 homeobox A	NM_009327
Fam178b	12.276	family with sequence similarity 178, member B	NM_201365
Gm10033	12.2459	predicted gene 10033	NR_038043
Sox17	12.1173	SRY-box containing gene 17	NM_011441
Lyzl4	11.6972	lysozyme-like 4	NM_026915
Rnf186	11.696	ring finger protein 186	NM_025786
Gm15340	11.6893	predicted gene 15340	XR_105801
Gspt2	11.5714	G1 to S phase transition 2	NM_008179
Rock1	11.29	Rho-associated coiled-coil containing protein kinase 1	NM_009071
Slc2a9	11.1089	solute carrier family 2 (facilitated glucose transporter), member 9	NM_001102414
Eml5	10.8728	echinoderm microtubule associated protein like 5	NM_001081191
Lhx5	10.5741	LIM homeobox protein 5	NM_008499
Acsbg1	10.537	acyl-CoA synthetase bubblegum family member 1	NM_053178
Tmem144	10.5341	transmembrane protein 144	NM_027495
Rb1cc1	10.2547	RB1-inducible coiled-coil 1	NM_009826
Olfr1290	10.0889	olfactory receptor 1290	NM_146262
Sod3	10.0834	superoxide dismutase 3, extracellular	NM_011435
Zfp935	9.74842	zinc finger protein 935	NM_178875
Omp	9.62124	olfactory marker protein	NM_011010
Gm4937	9.61096	predicted gene 4937	NM_001013760
Nlrp9c	9.37945	NLR family, pyrin domain containing 9C	AY360472
Vsig4	9.09362	V-set and immunoglobulin domain containing 4	NM_177789
Gm14305	8.96331	predicted gene 14305	NM_001099327
Gm14432	8.90104	predicted gene 14432	NM_001100416
Rnf112	8.81901	ring finger protein 112	NM_009548
Olfr1442	8.80851	olfactory receptor 1442	NM_146697
Gm14326	8.75382	predicted gene 14326	NM_001190302
Gbp2	8.68477	guanylate binding protein 2	NM_010260
Ldlrad1	8.60247	low density lipoprotein receptor class A domain containing 1	NM_001081272
LOC628147	8.5204	zinc finger protein 709-like	XR_142381
Asgr1	8.3662	asialoglycoprotein receptor 1	NM_009714
Gm14391	8.35009	predicted gene 14391	NM_001099308
Zpld1	8.34397	zona pellucida like domain containing 1	NM_178720
Gm14812	8.23533	predicted gene 14812	NR_033544
Ano3	8.21413	anoctamin 3
Ces2e	8.18159	carboxylesterase 2E	NM_172759
Gm14325	8.03031	predicted gene 14325	NM_001024849
Slfn9	7.99677	schlafen 9	NM_172796
Gja1	7.96509	gap junction protein, alpha 1	NM_010288
Gm6712	7.89381	predicted gene 6712	XR_141813
Prl2c1	7.8783	Prolactin family 2, subfamily c, member 1	NM_001045532
Fam212b	7.84995	family with sequence similarity 212, member B	NM_175398
Zfp931	7.84231	zinc finger protein 931	NM_001162922
Plxna4	7.73232	plexin A4	NM_175750
Fgfr1	7.70407	fibroblast growth factor receptor 1	NM_010206
Zbtb20	7.70137	zinc finger and BTB domain containing 20	NM_019778
Zmat1	7.63349	zinc finger, matrin type 1	NM_175446
Olfr1496	7.56092	olfactory receptor 1496	NM_146989
Gm3325	7.53763	predicted gene 3325	XM_003945509
Olfr710	7.47707	olfactory receptor 710	NM_146601
Prss23	7.42825	protease, serine, 23	NM_029614
Tap1	7.3832	transporter 1, ATP-binding cassette, sub-family B (MDR/TAP)	NM_013683
Prkg2	7.37078	protein kinase, cGMP-dependent, type II	NM_008926
Fbp1	7.35963	fructose bisphosphatase 1	NM_019395
Gm9125	7.30369	predicted gene 9125	NM_001163730
Ppig	7.23089	peptidyl-prolyl isomerase G (cyclophilin G)	NM_001081086
AU046084	7.14349	expressed sequence AU046084	BG072043
3021401N23Rik	7.07491	RIKEN cDNA 3021401N23 gene	XM_003945944
Esf1	7.01174	ESF1, nucleolar pre-rRNA processing protein, homolog (S. cerevisiae)	NM_001081090
Zfp960	7.00865	zinc finger protein 960	NM_001005358
Syn2	6.99947	synapsin II	NM_013681
LOC101055828	6.95318	protein AHNAK2-like	XM_003945924
Zfp385c	6.90993	zinc finger protein 385C	NM_177790
Greb1	6.88721	gene regulated by estrogen in breast cancer protein	NM_015764
Gm14393	6.80623	predicted gene 14393	NM_001085546
Slc13a1	6.80385	solute carrier family 13 (sodium/sulfate symporters), member 1	NM_019481
Gm10091	6.7799	predicted gene 10091	XR_140758
Lamc2	6.73131	laminin, gamma 2	NM_008485
Hmgn5	6.68384	high-mobility group nucleosome binding domain 5	NM_016710
Gm13212	6.67686	predicted gene 13212	NM_001205101
Gm14308	6.671	predicted gene 14308	NM_001099349
Tmem180	6.66941	transmembrane protein 180	NM_029186
Gm5141	6.6646	predicted gene 5141	NM_001256065
Gm13157	6.65148	predicted gene 13157	NM_001127189
Timp3	6.62436	tissue inhibitor of metalloproteinase 3	NM_011595
Cp	6.61903	ceruloplasmin	NM_007752
Hecw2	6.58058	HECT, C2 and WW domain containing E3 ubiquitin protein ligase 2	NM_172655
Zfp458	6.56192	zinc finger protein 458	NM_001001152
Gm4489	6.54776	predicted gene 4489	NR_027637
LOC100504873	6.49628	zinc finger protein 14-like	XM_003689344
Lrrcc1	6.42426	leucine rich repeat and coiled-coil domain containing 1	NM_028915
Zfp534	6.35892	zinc finger protein 534	NM_001127188
9330175E14Rik	6.34659	RIKEN cDNA 9330175E14 gene	AK080381
Znf41-ps	6.26367	ZNF41, pseudogene	NR_040355
Trim9	6.25701	tripartite motif-containing 9	NM_053167
6720489N17Rik	6.25158	RIKEN cDNA 6720489N17 gene	NM_173381
Cpne4	6.23312	copine IV	NM_028719
Gm17821	6.22118	DDB1 and CUL4 associated factor 5 pseudogene	NR_033146
Pdlim3	6.20371	PDZ and LIM domain 3	NM_016798
Zfp518a	6.16141	zinc finger protein 518A	NM_028319
Gm13251	6.15091	predicted gene 13251	NM_001085522
Mal	6.13309	myelin and lymphocyte protein, T cell differentiation protein	NM_010762
Slc4a3	6.12936	solute carrier family 4 (anion exchanger), member 3	AK161240
Ush2a	6.09515	Usher syndrome 2A (autosomal recessive, mild)	NM_021408
Sclt1	6.09294	sodium channel and clathrin linker 1	NM_001081411
Cbfa2t3	6.05244	core-binding factor, runt domain, alpha subunit 2, translocated to, 3 (human)	NM_009824
Zfp934	6.04294	zinc finger protein 934	NM_175252
Rock2	6.00063	Rho-associated coiled-coil containing protein kinase 2	NM_009072
Serpini2	5.9854	serine (or cysteine) peptidase inhibitor, clade I, member 2	NM_026460
Dgki	5.88792	diacylglycerol kinase, iota	NM_001081206
Tgfbi	5.8764	transforming growth factor, beta induced	NM_009369
Mphosph8	5.86353	M-phase phosphoprotein 8	NM_023773
Zfp945	5.79691	zinc finger protein 945	NM_177358
Tpr	5.77081	translocated promoter region	NM_133780
Gcc2	5.75696	GRIP and coiled-coil domain containing 2	NM_027375
Scd3	5.68403	stearoyl-coenzyme A desaturase 3	NM_024450
Trpm3	5.67327	transient receptor potential cation channel, subfamily M, member 3	NM_001035244
Gm14431	5.64015	predicted gene 14431	NM_001177406
4930519N06Rik	5.63654	RIKEN cDNA 4930519N06 gene	AK015846
Akap9	5.62294	A kinase (PRKA) anchor protein (yotiao) 9	NM_194462
5033421B08Rik	5.57368	RIKEN cDNA 5033421B08 gene	AK050516
Gm13154	5.50315	predicted gene 13154	NM_001014397
Cdsn	5.44709	corneodesmosin	NM_001008424
Gm6818	5.44632	predicted gene 6818	XM_892685
Erbb4	5.43499	v-erb-a erythroblastic leukemia viral oncogene homolog 4 (avian)
Asb4	5.42266	ankyrin repeat and SOCS box-containing 4	NM_023048
Pibf1	5.41064	progesterone immunomodulatory binding factor 1	NM_029320
Smc6	5.40095	structural maintenance of chromosomes 6	NM_025695
Gm20939	5.36792	predicted gene, 20939	NM_001024731
Trp53inp1	5.33714	transformation related protein 53 inducible nuclear protein 1	NM_021897
2210404O09Rik	5.3238	RIKEN cDNA 2210404O09 gene	NM_001256493
Sema3c	5.3229	sema domain, immunoglobulin domain (Ig), short basic domain, secreted, (semaphorin) 3C	NM_013657
Gm14322	5.25163	predicted gene 14322	NM_001243903
Iigp1	5.24823	interferon inducible GTPase 1	NM_001146275
LOC100045326	5.23493	zinc finger protein 120-like	XM_003946343
Rgs16	5.17003	regulator of G-protein signaling 16	NM_011267
Atrx	5.16756	alpha thalassemia/mental retardation syndrome X-linked homolog (human)	NM_009530
Notch3	5.14764	notch 3	NM_008716
Slc4a4	5.13766	solute carrier family 4 (anion exchanger), member 4	NM_018760
Hoxd13	5.12411	homeobox D13	NM_008275
Pqlc3	5.11503	PQ loop repeat containing	NM_001161111
Ankrd12	5.10518	ankyrin repeat domain 12	NM_001025572
Zfp600	5.06777	zinc finger protein 600	NM_001177546
Rex2	5.05089	reduced expression 2	NM_001177767
Nexn	5.03225	nexilin	NM_199465
Aldh1a3	5.02534	aldehyde dehydrogenase family 1, subfamily A3	NM_053080
Smc4	5.01026	structural maintenance of chromosomes 4	NM_133786
Ncf2	5.00289	neutrophil cytosolic factor 2	BC003730
Gm13247	4.96502	predicted gene 13247	NM_001243138
Pcdhb14	4.95558	protocadherin beta 14	NM_053139
AU015584	4.95203	expressed sequence AU015584	AU015584
Nox4	4.94884	NADPH oxidase 4	NM_015760
Kcnu1	4.91367	potassium channel, subfamily U, member 1	NM_008432
Pde8b	4.88944	phosphodiesterase 8B	NM_001170669
Slc18a1	4.87921	solute carrier family 18 (vesicular monoamine), member 1	NM_153054
Ccar1	4.87179	cell division cycle and apoptosis regulator 1	NM_026201
Svop	4.8672	SV2 related protein	NM_026805
ND5	4.83444	NADH dehydrogenase subunit 5	AK142726
Bcl2l14	4.82689	BCL2-like 14 (apoptosis facilitator)	NM_025778
Zfp677	4.8164	zinc finger protein 677	NM_172486
F730043M19Rik	4.79878	RIKEN cDNA F730043M19 gene	NR_015602
A630026N12Rik	4.79592	RIKEN cDNA A630026N12 gene	AK035805
Fam71f1	4.78905	family with sequence similarity 71, member F1	NM_207258
5033403F01Rik	4.75507	RIKEN cDNA 5033403F01 gene	AK017147
Gbp11	4.73903	guanylate binding protein 11	NM_001039647
Bdnf	4.73248	brain derived neurotrophic factor	NM_007540
AU041133	4.72493	expressed sequence AU041133	NM_001163064
Btg2	4.72057	B cell translocation gene 2, anti-proliferative	NM_007570
Nfatc1	4.70828	nuclear factor of activated T cells, cytoplasmic, calcineurin dependent 1	NM_198429
Zcwpw1	4.70774	zinc finger, CW type with PWWP domain 1	NM_001005426
Emid1	4.69487	EMI domain containing 1	NM_080595
Zfhx3	4.65282	zinc finger homeobox 3	NM_007496
LOC100861651	4.64866	zinc finger protein 709-like	XM_003945508
Ccdc122	4.62063	coiled-coil domain containing 122	NM_175369
Mapk13	4.61071	mitogen-activated protein kinase 13	NM_011950
Gm10413	4.60304	predicted gene 10413	NM_029288
Lfng	4.60203	LFNG O-fucosylpeptide 3-beta-N-acetylglucosaminyltransferase	NM_008494
Tgfa	4.59418	transforming growth factor alpha	NM_031199
Kit	4.58645	kit oncogene	NM_001122733
Fstl1	4.56863	follistatin-like 1	NM_008047
Gm4944	4.56377	predicted gene 4944	NM_001205095
Ahnak	4.54265	AHNAK nucleoprotein (desmoyokin)	NM_009643
Pigp	4.52008	phosphatidylinositol glycan anchor biosynthesis, class P	NM_001159620
Hsd11b1	4.50149	hydroxysteroid 11-beta dehydrogenase 1	NM_008288
Gm14443	4.4456	predicted gene 14443	XR_168927
Pdgfa	4.42932	platelet derived growth factor, alpha	NM_008808
Calr3	4.42562	calreticulin 3	NM_028500
Atp8b3	4.4214	ATPase, class I, type 8B, member 3	AK018868
S100a6	4.40036	S100 calcium binding protein A6 (calcyclin)	NM_011313
Cdk15	4.36666	cyclin-dependent kinase 15	AK042881
Senp6	4.33401	SUMO/sentrin specific peptidase 6	NM_146003
D15Ertd509e	4.32615	DNA segment, Chr 15, ERATO Doi 509, expressed	AK148360
Gm14461	4.28329	predicted gene 14461	NM_177843
Upf3b	4.28038	UPF3 regulator of nonsense transcripts homolog B (yeast)	NM_026573
Plk2	4.26636	polo-like kinase 2	NM_152804
Cenpe	4.26151	centromere protein E	NM_173762
Ccdc15	4.25753	coiled-coil domain containing 15	NM_001081429
BC031361	4.22647	cDNA sequence BC031361	NR_033221
Trpv4	4.20862	transient receptor potential cation channel, subfamily V, member 4	NM_022017
Zfp758	4.19135	zinc finger protein 758	NM_145484
Pcdhb17	4.16789	protocadherin beta 17	NM_053142
4930555B11Rik	4.16517	RIKEN cDNA 4930555B11 gene	NR_040633
Gm14410	4.16058	predicted gene 14410	XR_168601
Fabp3	4.15536	fatty acid binding protein 3, muscle and heart	NM_010174
Mis18bp1	4.14911	MIS18 binding protein 1	NM_172578
4732440D04Rik	4.14127	RIKEN cDNA 4732440D04 gene	AK161112
Cdc42bpa	4.14115	CDC42 binding protein kinase alpha	NM_001033285
Cpt1c	4.13644	carnitine palmitoyltransferase 1c	NM_153679
4731420N21	4.12218	uncharacterized protein 4731420N21	AK076305
Tmem140	4.11995	transmembrane protein 140	NM_197986
Meg3	4.10572	maternally expressed 3	NR_003633
Gm7276	4.08815	predicted gene 7276	AK158289
1810065E05Rik	4.06843	RIKEN cDNA 1810065E05 gene	NM_027239
Slc35f1	4.05473	solute carrier family 35, member F1	NM_178675
Zfp292	4.0415	zinc finger protein 292	NM_013889
Cep350	4.03688	centrosomal protein 350	NM_001039184
Ccdc34	4.03473	coiled-coil domain containing 34	NM_026613
Jam2	4.02939	junction adhesion molecule 2	NM_023844
Gm5817	4.02362	predicted gene 5817	XR_168570
Nid2	4.01005	nidogen 2	NM_008695
Clasp2	4.00016	CLIP associating protein 2	NM_001114347
2700046G09Rik	3.98357	RIKEN cDNA 2700046G09 gene	NR_033198
Top1	3.98226	topoisomerase (DNA) I	NM_009408
Nupr1	3.96041	nuclear protein transcription regulator 1	NM_019738
Gbx1	3.95809	gastrulation brain homeobox 1	NM_015739
Npas3	3.9532	neuronal PAS domain protein 3	NM_013780
Slc7a11	3.95145	solute carrier family 7 (cationic amino acid transporter, y+ system), member 11	NM_011990
Gm5665	3.91694	predicted gene 5665	XR_105542
9430065F17Rik	3.91153	RIKEN cDNA 9430065F17 gene	AK021377
Trim12a	3.87782	tripartite motif-containing 12A	NM_023835
C1qtnf5	3.877	C1q and tumor necrosis factor related protein 5	NM_001040632
Ppp3ca	3.86267	protein phosphatase 3, catalytic subunit, alpha isoform	NM_008913
Armc2	3.86015	armadillo repeat containing 2	NM_001034858
Hebp1	3.84487	heme binding protein 1	NM_013546
A930012O16Rik	3.82739	RIKEN cDNA A930012O16 gene	XR_104686
Cpt1c	3.81651	carnitine palmitoyltransferase 1c	NM_153679
Mrpl41	3.7749	mitochondrial ribosomal protein L41	NM_001031808
LOC668643	3.77155	zinc finger protein 709-like	XM_001480825
6720475J19Rik	3.76814	RIKEN cDNA 6720475J19 gene	AK013372
2510009E07Rik	3.7589	RIKEN cDNA 2510009E07 gene	NM_001001881
Klf4	3.74904	Kruppel-like factor 4 (gut)	NM_010637
Fam19a5	3.73766	family with sequence similarity 19, member A5	NM_001252310
B3galt5	3.72737	UDP-Gal:betaGlcNAc beta 1,3-galactosyltransferase, polypeptide 5	NM_001122993
Zfp948	3.71911	zinc finger protein 948	NM_001002008
Kif20b	3.6937	kinesin family member 20B	NM_183046
Mageh1	3.68675	melanoma antigen, family H, 1	NM_023788
Lcat	3.65785	lecithin cholesterol acyltransferase	NM_008490
Pla2r1	3.64831	phospholipase A2 receptor 1	NM_008867
Gm13152	3.63667	predicted gene 13152	NM_001039209
Gm14124	3.63554	predicted gene 14124	NM_001142410
Cgref1	3.63084	cell growth regulator with EF hand domain 1	NM_026770
Tmed5	3.62058	transmembrane emp24 protein transport domain containing 5	NM_028876
Zfp936	3.60442	zinc finger protein 936	NM_001034893
5730507C01Rik	3.58755	RIKEN cDNA 5730507C01 gene	NM_001033157
Ift74	3.58364	intraflagellar transport 74	NM_026319
Plac9a	3.57707	placenta specific 9a	NM_207229
Bfsp2	3.55864	beaded filament structural protein 2, phakinin	NM_001002896
Zfp933	3.55483	zinc finger protein 933	NM_198619
Zcchc11	3.5544	zinc finger, CCHC domain containing 11	NM_175472
Bdp1	3.54253	B double prime 1, subunit of RNA polymerase III transcription initiation factor IIIB	NM_001081061
Ak1	3.53787	adenylate kinase 1	NM_001198790
Eea1	3.52804	early endosome antigen 1	NM_001001932
Rbm26	3.52541	RNA binding motif protein 26	NM_134077
Zfp930	3.51949	zinc finger protein 930	NM_001013379
Fblim1	3.51608	filamin binding LIM protein 1	NM_133754
9830147E19Rik	3.51499	RIKEN cDNA 9830147E19 gene	NM_001242388
Cplx2	3.511	complexin 2	NM_009946
Il6ra	3.50925	interleukin 6 receptor, alpha	NM_010559
Car6	3.50813	carbonic anhydrase 6	NM_009802
Klf9	3.49825	Kruppel-like factor 9	NM_010638
Zfp958	3.49763	zinc finger protein 958	NM_145591
Gm6252	3.49389	predicted gene 6252	XR_001564
Rln1	3.48624	relaxin 1	NM_011272
BC016423	3.48297	cDNA sequence BC016423	NM_134063
Ccl5	3.47944	chemokine (C-C motif) ligand 5	NM_013653
Morn5	3.47362	MORN repeat containing 5	NM_029309
Cdh13	3.46651	cadherin 13	NM_019707
Gcm1	3.46002	glial cells missing homolog 1 (Drosophila)	NM_008103
Tgm2	3.45788	transglutaminase 2, C polypeptide	NM_009373
Cyp26b1	3.45625	cytochrome P450, family 26, subfamily b, polypeptide 1	NM_175475
Ssb	3.45531	Sjogren syndrome antigen B	NM_009278
Prpf40a	3.45387	PRP40 pre-mRNA processing factor 40 homolog A (yeast)	NM_018785
Gm10757	3.44909	predicted gene 10757	XR_140526
Sulf2	3.42881	sulfatase 2	NM_028072
Zc3h6	3.42129	zinc finger CCCH type containing 6	NM_178404
4922501C03Rik	3.41645	RIKEN cDNA 4922501C03 gene	NM_199316
6430590A07Rik	3.40895	RIKEN cDNA 6430590A07 gene	AK048316
Ntrk3	3.407	neurotrophic tyrosine kinase, receptor, type 3	NM_182809
LOC101055890	3.39303	zinc finger protein 709-like	XM_003945478
Phip	3.39196	pleckstrin homology domain interacting protein	NM_001081216
Fyco1	3.38063	FYVE and coiled-coil domain containing 1	NM_148925
9930021J03Rik	3.37768	RIKEN cDNA 9930021J03 gene	NM_172836
Ttc14	3.36496	tetratricopeptide repeat domain 14	NM_025978
Casp8ap2	3.36485	caspase 8 associated protein 2	NM_011997
Zfp51	3.36348	zinc finger protein 51	NM_009558
4930566D17Rik	3.34958	RIKEN cDNA 4930566D17 gene	AK016233
Epb4.1l3	3.34935	erythrocyte protein band 4.1-like 3	NM_013813
Zfp54	3.34566	zinc finger protein 54	NM_011760
Calr4	3.33924	calreticulin 4	NM_001033226
Gm5820	3.33878	predicted gene 5820	NM_001033789
Zfp947	3.33602	zinc finger protein 947	NM_177596
Ttll2	3.3292	tubulin tyrosine ligase-like family, member 2	NM_001098267
Gm10825	3.32231	predicted gene 10825	NR_028580
1700007K13Rik	3.31832	RIKEN cDNA 1700007K13 gene	NM_027040
Apobec1	3.31341	apolipoprotein B mRNA editing enzyme, catalytic polypeptide 1	NM_031159
Gpr68	3.30731	G protein-coupled receptor 68	NM_175493
Ddit4l	3.29724	DNA-damage-inducible transcript 4-like	NM_030143
Cul9	3.28906	cullin 9	NM_001081335
Fbln7	3.28791	fibulin 7	NM_024237
Jhdm1d	3.28765	jumonji C domain-containing histone demethylase 1 homolog D (S. cerevisiae)	NM_001033430
Ermn	3.28535	ermin, ERM-like protein	NM_029972
2310057J18Rik	3.28364	RIKEN cDNA 2310057J18 gene	NM_026336
D11Ertd726e	3.27056	DNA segment, Chr 11, ERATO Doi 726, expressed	AK153817
Txnip	3.26665	thioredoxin interacting protein	NM_001009935
C030009J22Rik	3.26653	RIKEN cDNA C030009J22 gene	AK044617
Slc13a4	3.26152	solute carrier family 13 (sodium/sulfate symporters), member 4	NM_172892
Zfp781	3.2602	zinc finger protein 781	NM_199062
A130077B15Rik	3.25928	RIKEN cDNA A130077B15 gene	NR_040616
Abca8b	3.25476	ATP-binding cassette, sub-family A (ABC1), member 8b	NM_013851
Scara5	3.25192	scavenger receptor class A, member 5 (putative)	NM_001168318
Cald1	3.25119	caldesmon 1	NM_145575
Tmem217	3.24843	transmembrane protein 217	NM_001162901
Fgd4	3.24697	FYVE, RhoGEF and PH domain containing 4	AK033188
Luc7l3	3.24167	LUC7-like 3 (S. cerevisiae)	NM_026313
Mki67	3.24148	antigen identified by monoclonal antibody Ki 67	NM_001081117
Ndufa4l2	3.23902	NADH dehydrogenase (ubiquinone) 1 alpha subcomplex, 4-like 2	NM_001098789
Gm3032	3.2366	predicted gene 3032	AK079779
Ankrd26	3.23371	ankyrin repeat domain 26	NM_001081112
Rbm25	3.21221	RNA binding motif protein 25	NM_027349
D3Ertd751e	3.20621	DNA segment, Chr 3, ERATO Doi 751, expressed	NM_028667
Rhox8	3.19874	reproductive homeobox 8	NM_001004193
Ccdc66	3.18664	coiled-coil domain containing 66	NM_177111
Pcm1	3.18355	pericentriolar material 1	NM_023662
Ubr3	3.17785	ubiquitin protein ligase E3 component n-recognin 3	NM_177783
Gm5595	3.17671	predicted gene 5595	NM_001008427
Dhrs2	3.16708	dehydrogenase/reductase member 2	NM_027790
6330403M23Rik	3.16499	RIKEN cDNA 6330403M23 gene	NM_001267796
Zfp345	3.16219	zinc finger protein 345	NM_001034900
Nrsn1	3.15836	neurensin 1	NM_009513
Gm15056	3.1563	predicted gene 15056	NM_001177471
Fyb	3.15273	FYN binding protein	NM_011815
AA987161	3.13425	expressed sequence AA987161	NM_001163246
Wdr13	3.13296	WD repeat domain 13	NM_026137
Igf2bp3	3.1288	insulin-like growth factor 2 mRNA binding protein 3	NM_023670
Rps24	3.12807	ribosomal protein S24	NM_011297
Palm2	3.12768	paralemmin 2	NM_172868
Arrdc4	3.12516	arrestin domain containing 4	NM_025549
Nrp1	3.11374	neuropilin 1	NM_008737
Dcc	3.111	deleted in colorectal carcinoma	NM_007831
A730090N16Rik	3.10551	RIKEN cDNA A730090N16 gene	NR_040390
Cpz	3.09787	carboxypeptidase Z	NM_153107
Pllp	3.09768	plasma membrane proteolipid	NM_026385
Gm10324	3.08136	predicted gene 10324	NM_001177832
Zfp52	3.0758	zinc finger protein 52	NM_144515
Uba7	3.06992	ubiquitin-like modifier activating enzyme 7	NM_023738
6330403A02Rik	3.06194	RIKEN cDNA 6330403A02 gene	NM_001081227
Prpf4b	3.05965	PRP4 pre-mRNA processing factor 4 homolog B (yeast)	NM_013830
Ddo	3.04951	D-aspartate oxidase	NM_027442
Arid4b	3.04125	AT rich interactive domain 4B (RBP1-like)	NM_194262
Ifih1	3.02518	interferon induced with helicase C domain 1	NM_027835
Nol8	3.02452	nucleolar protein 8	NM_001271397
Dnajb5	3.0152	DnaJ (Hsp40) homolog, subfamily B, member 5	AK158972
A430105I19Rik	3.01432	RIKEN cDNA A430105I19 gene	NM_001001982
Ccdc41	3.01387	coiled-coil domain containing 41	NM_029852
Nemf	3.00909	nuclear export mediator factor	NM_025441
Adssl1	3.00855	adenylosuccinate synthetase like 1	NM_007421
Fbxw27	2.99801	F-box and WD-40 domain protein 27	XM_003084806
A030001D20Rik	2.99726	RIKEN cDNA A030001D20 gene	XR_105107
BC037704	2.99505	cDNA sequence BC037704	NR_045645
Capzb	2.99289	capping protein (actin filament) muscle Z-line, beta	NM_001037761
Mylk	2.9896	myosin, light polypeptide kinase	NM_139300
Ncam2	2.98865	neural cell adhesion molecule 2	NM_010954
Rem2	2.98287	rad and gem related GTP binding protein 2	NM_080726
Zeb2	2.97941	zinc finger E-box binding homeobox 2	NM_015753
Tgfb2	2.96757	transforming growth factor, beta 2	NM_009367
Entpd2	2.96551	ectonucleoside triphosphate diphosphohydrolase 2	NM_009849
Aqp1	2.96547	aquaporin 1	NM_007472
1700029J07Rik	2.95821	RIKEN cDNA 1700029J07 gene	NM_001033148
Cycs	2.95518	cytochrome c, somatic	NM_007808
Sema6a	2.95132	sema domain, transmembrane domain (TM), and cytoplasmic domain, (semaphorin) 6A	NM_018744
Arhgap5	2.94918	Rho GTPase activating protein 5	NM_009706
Gm20186	2.94682	predicted gene, 20186	XR_104972
Zfp386	2.94156	zinc finger protein 386 (Kruppel-like)	NM_001004066
Ddit4	2.94077	DNA-damage-inducible transcript 4	NM_029083
Zfml	2.94073	zinc finger, matrin-like	NM_008717
Mll5	2.93775	myeloid/lymphoid or mixed-lineage leukemia 5	NM_026984
Zfp457	2.93046	zinc finger protein 457	NM_001003666
Arhgef19	2.92644	Rho guanine nucleotide exchange factor (GEF) 19	NM_172520
Rhob	2.91902	ras homolog gene family, member B	NM_007483
Zfp874b	2.91879	zinc finger protein 874b	NM_001076791
Cd302	2.91841	CD302 antigen	NM_025422
Cdkn1a	2.91571	cyclin-dependent kinase inhibitor 1A (P21)	NM_007669
Scml4	2.91513	sex comb on midleg-like 4 (Drosophila)	NM_172938
2310058N22Rik	2.90975	RIKEN cDNA 2310058N22 gene	AK009987
Col9a1	2.90468	collagen, type IX, alpha 1	NM_007740
Zfp113	2.90182	zinc finger protein 113	NM_019747
C230076A16Rik	2.8941	RIKEN cDNA C230076A16 gene	AK048857
1810022K09Rik	2.89176	RIKEN cDNA 1810022K09 gene	NM_001099674
Grik4	2.88439	glutamate receptor, ionotropic, kainate 4	NM_175481
Trip11	2.87875	thyroid hormone receptor interactor 11	NM_028446
Pcdhb16	2.87792	protocadherin beta 16	NM_053141
Pygl	2.8764	liver glycogen phosphorylase	NM_133198
Gab3	2.87421	growth factor receptor bound protein 2-associated protein 3	NM_181584
Egln3	2.87212	EGL nine homolog 3 (C. elegans)	NM_028133
Samd5	2.86179	sterile alpha motif domain containing 5	NM_177271
Ptprg	2.85977	protein tyrosine phosphatase, receptor type, G	NM_008981
Gsto2	2.85794	glutathione S-transferase omega 2	NM_026619
Zfp442	2.85502	zinc finger protein 442	NM_001177550
Zfp273	2.85189	zinc finger protein 273	NM_198322
Rif1	2.84444	Rap1 interacting factor 1 homolog (yeast)	NM_175238
Arhgef4	2.84317	Rho guanine nucleotide exchange factor (GEF) 4	NM_183019
LOC101055804	2.83793	zinc finger protein 709-like	XM_003945476
A530054K11Rik	2.83372	RIKEN cDNA A530054K11 gene	NM_183146
Zfp932	2.83363	zinc finger protein 932	NM_145563
Zfp72	2.82844	zinc finger protein 72	NM_001081680
Loxl1	2.81682	lysyl oxidase-like 1	NM_010729
B230120H23Rik	2.81366	RIKEN cDNA B230120H23 gene	NM_178084
Zfp760	2.80977	zinc finger protein 760	NM_001008501
Lrif1	2.80969	ligand dependent nuclear receptor interacting factor 1	NM_001039488
Apod	2.80911	apolipoprotein D	NM_007470
Sfrs18	2.80827	serine/arginine-rich splicing factor 18	NM_025669
Kcnmb4	2.79959	potassium large conductance calcium-activated channel, subfamily M, beta member 4	NM_021452
Gm1976	2.79666	predicted gene 1976	AK049147
Rbbp6	2.78641	retinoblastoma binding protein 6	NM_011247
3930401B19Rik	2.78565	RIKEN cDNA 3930401B19 gene	AK019465
Gfm2	2.78504	G elongation factor, mitochondrial 2	NM_001146043
Cyb5r2	2.78326	cytochrome b5 reductase 2	NM_001205227
Olfr470	2.78319	olfactory receptor 470	NM_146425
Smc2	2.77332	structural maintenance of chromosomes 2	NM_008017
Gpr97	2.77165	G protein-coupled receptor 97	NM_173036
Adh7	2.7701	alcohol dehydrogenase 7 (class IV), mu or sigma polypeptide	NM_009626
Dek	2.76711	DEK oncogene (DNA binding)	NM_025900
S100b	2.7649	S100 protein, beta polypeptide, neural	NM_009115
Zfp944	2.75539	zinc finger protein 944	NM_176962
Gpc6	2.75535	glypican 6	NM_001079844
S100a4	2.75266	S100 calcium binding protein A4	NM_011311
Olfr1415	2.74121	olfactory receptor 1415	NM_001011525
Golgb1	2.73513	golgi autoantigen, golgin subfamily b, macrogolgin 1	NM_030035
Dok7	2.73235	docking protein 7	NM_172708
Txlng	2.7296	taxilin gamma	NM_178935
Fads3	2.72828	fatty acid desaturase 3	AK162624
Mdga2	2.72774	MAM domain containing glycosylphosphatidylinositol anchor 2	NM_001193266
5830408B19Rik	2.71548	RIKEN cDNA 5830408B19 gene	AK017909
Fkbp7	2.7144	FK506 binding protein 7	NM_010222
F10	2.70849	coagulation factor X	NM_001242368
Rev3l	2.70705	REV3-like, catalytic subunit of DNA polymerase zeta RAD54 like (S. cerevisiae)	NM_011264
9330151L19Rik	2.70489	RIKEN cDNA 9330151L19 gene	NR_033222
Sec62	2.7013	SEC62 homolog (S. cerevisiae)	NM_027016
Itsn2	2.69907	intersectin 2	NM_001198968
Gm4419	2.69474	predicted gene 4419	XR_168485
Hr	2.69443	hairless	NM_021877
Inpp4b	2.69353	inositol polyphosphate-4-phosphatase, type II	NM_001024617
Zfp941	2.69251	zinc finger protein 941	NM_001001180
Abcc5	2.68831	ATP-binding cassette, sub-family C (CFTR/MRP), member 5	NM_176839
Zfp60	2.68675	zinc finger protein 60	AK018216
1110019D14Rik	2.68535	RIKEN cDNA 1110019D14 gene	NR_045995
Upf2	2.68337	UPF2 regulator of nonsense transcripts homolog (yeast)	NM_001081132
Timm10b	2.68203	translocase of inner mitochondrial membrane 10B	AK010994
Papss2	2.67509	3'-phosphoadenosine 5'-phosphosulfate synthase 2	NM_011864
Zfp62	2.66236	zinc finger protein 62	NM_001024846
Fabp6	2.66034	fatty acid binding protein 6, ileal (gastrotropin)	NM_008375
Angptl4	2.66001	angiopoietin-like 4	NM_020581
ATP8	2.649	ATP synthase F0 subunit 8	AK131577
Ndst3	2.64838	N-deacetylase/N-sulfotransferase (heparan glucosaminyl) 3	NM_031186
Zfp119b	2.63939	zinc finger protein 119b	NM_146249
Gm10778	2.63854	predicted gene 10778	NM_001142963
Gas5	2.63745	growth arrest specific 5	NR_002840
2410018M08Rik	2.63496	RIKEN cDNA 2410018M08 gene	NM_183088
Nfia	2.63221	nuclear factor I/A	NM_010905
Chd2	2.63095	chromodomain helicase DNA binding protein 2	NM_001081345
Pdzrn3	2.63075	PDZ domain containing RING finger 3	NM_018884
Fbxw9	2.62992	F-box and WD-40 domain protein 9	NM_026791
Akap2	2.62788	A kinase (PRKA) anchor protein 2	NM_001035533
Fgl1	2.62173	fibrinogen-like protein 1	NM_145594
1500012F01Rik	2.61486	RIKEN cDNA 1500012F01 gene	NM_001081005
Sh3bgr	2.60806	SH3-binding domain glutamic acid-rich protein	NM_015825
Deptor	2.60682	DEP domain containing MTOR-interacting protein	NM_145470
Fam133b	2.60535	family with sequence similarity 133, member B	NM_001042501
Astl	2.60448	astacin-like metalloendopeptidase (M12 family)	NM_172539
Nr1h3	2.60014	nuclear receptor subfamily 1, group H, member 3	NM_013839
Ccng1	2.59623	cyclin G1	NM_009831
Hook3	2.59397	hook homolog 3 (Drosophila)	NM_207659
Dcdc2a	2.59029	doublecortin domain containing 2a	NM_177577
Ipcef1	2.58739	interaction protein for cytohesin exchange factors 1	NM_001170801
Cav1	2.58514	caveolin 1, caveolae protein	NM_001243064
Gpr56	2.58414	G protein-coupled receptor 56	NM_018882
Isg20	2.58212	interferon-stimulated protein	NM_020583
Syne1	2.58138	spectrin repeat containing, nuclear envelope 1	NM_001079686
Gm10683	2.57478	predicted gene 10683	AK133068
Nppb	2.57074	natriuretic peptide type B	NM_008726
1700047I17Rik2	2.57004	RIKEN cDNA 1700047I17 gene 2	NM_001100116
Esco1	2.5667	establishment of cohesion 1 homolog 1 (S. cerevisiae)	NM_001081222
Sgol2	2.56641	shugoshin-like 2 (S. pombe)	NM_199007
Onecut2	2.56584	one cut domain, family member 2	NM_194268
Soga2	2.56394	SOGA family member 2	NM_001114098
Chd7	2.56241	chromodomain helicase DNA binding protein 7	NM_001081417
Zfp946	2.56224	zinc finger protein 946	NM_198003
ATP6	2.55838	ATP synthase F0 subunit 6	BC012020
Gm4132	2.55754	predicted gene 4132	XR_168498
Baz2b	2.5565	bromodomain adjacent to zinc finger domain, 2B	NM_001001182
Nkap	2.55561	NFKB activating protein	NM_025937
Tmem184c	2.55523	transmembrane protein 184C	NM_145599
LOC552877	2.55484	uncharacterized LOC552877	AK133172
Airn	2.54648	antisense Igf2r RNA	AK032756
Samd12	2.54612	sterile alpha motif domain containing 12	NM_177225
Dkc1	2.54578	dyskeratosis congenita 1, dyskerin	NM_001030307
Itga6	2.54562	integrin alpha 6	AK159653
Gm11744	2.54415	predicted gene 11744	NM_001163318
Cep135	2.54391	centrosomal protein 135	NM_199032
Rgs12	2.54164	regulator of G-protein signaling 12	NM_173402
3110062M04Rik	2.54045	RIKEN cDNA 3110062M04 gene	NM_199145
Hist2h2aa2	2.53505	histone cluster 2, H2aa2	NM_178212
Nfib	2.53488	nuclear factor I/B	NM_001113209
Col20a1	2.53242	collagen, type XX, alpha 1	NM_028518
4933407E14Rik	2.53052	RIKEN cDNA 4933407E14 gene	AK016717
Pcdh17	2.52913	protocadherin 17	NM_001013753
Wac	2.52722	WW domain containing adaptor with coiled-coil	NM_153085
Gm9777	2.52504	predicted gene 9777	XR_168516
Prr5l	2.52124	proline rich 5 like	NM_175181
Smc3	2.52019	structural maintenance of chromosomes 3	NM_007790
Sntg1	2.51912	syntrophin, gamma 1	NM_027671
Cklf	2.51877	chemokine-like factor	NM_001037841
Gjc3	2.51658	gap junction protein, gamma 3	NM_080450
Gnaq	2.51525	guanine nucleotide binding protein, alpha q polypeptide	NM_008139
A630007B06Rik	2.51371	RIKEN cDNA A630007B06 gene	BC046394
Sox9	2.50717	SRY-box containing gene 9	NM_011448
Tmem221	2.50714	transmembrane protein 221	NM_001100462
Tead1	2.5063	TEA domain family member 1	NM_001166584
1700096K18Rik	2.49964	RIKEN cDNA 1700096K18 gene	NR_027388
Abat	2.49932	4-aminobutyrate aminotransferase	NM_172961
Spa17	2.4977	sperm autoantigenic protein 17	NM_011449
Angpt2	2.49382	angiopoietin 2	NM_007426
Zfp943	2.48723	zinc finger prtoein 943	NM_001025373
Zfp433	2.4868	RIKEN cDNA 1700123A16 gene	NM_001243067
Tfpi	2.48381	tissue factor pathway inhibitor	NM_001177319
Chadl	2.48159	chondroadherin-like	NM_001164320
Atf5	2.48128	activating transcription factor 5	NM_030693
Wisp1	2.47995	WNT1 inducible signaling pathway protein 1	NM_018865
5033425G24Rik	2.47675	RIKEN cDNA 5033425G24 gene	AK017193
Pggt1b	2.47087	protein geranylgeranyltransferase type I, beta subunit	NM_172627
Ddhd2	2.46621	DDHD domain containing 2	NM_028102
Slc38a9	2.46284	solute carrier family 38, member 9	NM_178746
Pla2g1b	2.46244	phospholipase A2, group IB, pancreas	AK019009
Ajap1	2.46211	adherens junction associated protein 1	NM_001099299
Zfp219	2.45827	zinc finger protein 219	NM_001253694
Ankrd49	2.45782	ankyrin repeat domain 49	NM_019683
Gpcpd1	2.45714	glycerophosphocholine phosphodiesterase GDE1 homolog (S. cerevisiae)	NM_001042672
Sdpr	2.4567	serum deprivation response	NM_138741
D630037F22Rik	2.45269	RIKEN cDNA D630037F22 gene	NM_001033385
Ckb	2.44937	creatine kinase, brain	NM_021273
Apc	2.44623	adenomatosis polyposis coli	NM_007462
Rab39b	2.43453	RAB39B, member RAS oncogene family	NM_175122
Ccnd2	2.43364	cyclin D2	NM_009829
Polk	2.43329	polymerase (DNA directed), kappa	NM_012048
Trps1	2.43248	trichorhinophalangeal syndrome I (human)	NM_032000
Ncoa7	2.43101	nuclear receptor coactivator 7	NM_172495
Epha4	2.42777	Eph receptor A4	NM_007936
Nedd4l	2.42422	neural precursor cell expressed, developmentally down-regulated gene 4-like	NM_031881
Sema3g	2.42119	sema domain, immunoglobulin domain (Ig), short basic domain, secreted, (semaphorin) 3G	AK129018
AI987944	2.41412	expressed sequence AI987944	NM_183167
Pbrm1	2.4119	polybromo 1	AK166588
Hist3h2a	2.40515	histone cluster 3, H2a	NM_178218
Cdkl2	2.40512	cyclin-dependent kinase-like 2 (CDC2-related kinase)	NM_016912
Samd9l	2.39939	sterile alpha motif domain containing 9-like	NM_010156
Ppm1l	2.3985	protein phosphatase 1 (formerly 2C)-like	AK147389
Efhc1	2.39586	EF-hand domain (C-terminal) containing 1	NM_027974
Mlh3	2.39395	mutL homolog 3 (E coli)	NM_175337
Mmp11	2.39323	matrix metallopeptidase 11	NM_008606
Dmtf1	2.39273	cyclin D binding myb-like transcription factor 1	NM_001110327
A530041M06Rik	2.39153	RIKEN cDNA A530041M06 gene	AK040901
Ncam1	2.38981	neural cell adhesion molecule 1	NM_010875
Olfr1393	2.38388	olfactory receptor 1393	NM_146471
BC065397	2.3752	cDNA sequence BC065397	NR_033324
Sh3pxd2a	2.37477	SH3 and PX domains 2A	NM_008018
Drp2	2.37395	dystrophin related protein 2	NM_010078
Eif4a2	2.37132	eukaryotic translation initiation factor 4A2	NM_001123038
Ghr	2.36999	growth hormone receptor	NM_001048178
Snhg12	2.36745	small nucleolar RNA host gene 12	NR_029468
9530077C14Rik	2.36736	RIKEN cDNA 9530077C14 gene	AK020648
Mfhas1	2.36311	malignant fibrous histiocytoma amplified sequence 1	NM_001081279
Csf2ra	2.36187	colony stimulating factor 2 receptor, alpha, low-affinity (granulocyte-macrophage)	NM_009970
Scg5	2.36106	secretogranin V	NM_009162
Lhfpl2	2.3609	lipoma HMGIC fusion partner-like 2	NM_172589
Ptpn4	2.35389	protein tyrosine phosphatase, non-receptor type 4	NM_019933
Bcan	2.35385	brevican	NM_007529
Cnot4	2.35363	CCR4-NOT transcription complex, subunit 4	NM_016877
Dzank1	2.35297	double zinc ribbon and ankyrin repeat domains 1	NM_172859
Krcc1	2.34929	lysine-rich coiled-coil 1	NM_145568
Taf1d	2.34893	TATA box binding protein (Tbp)-associated factor, RNA polymerase I, D	NM_027261
Kif5b	2.34873	kinesin family member 5B	NM_008448
Tnnt2	2.34624	troponin T2, cardiac	NM_011619
Zfp120	2.34375	zinc finger protein 120	NM_181266
Rnasel	2.3403	ribonuclease L (2', 5'-oligoisoadenylate synthetase-dependent)	NM_011882
1700080G18Rik	2.33948	RIKEN cDNA 1700080G18 gene	AK006956
Rbpj	2.33897	recombination signal binding protein for immunoglobulin kappa J region	NM_009035
3110057O12Rik	2.33823	RIKEN cDNA 3110057O12 gene	NM_026622
6330531I01Rik	2.33626	RIKEN cDNA 6330531I01 gene	AK018224
Hspg2	2.33582	perlecan (heparan sulfate proteoglycan 2)	NM_008305
Snai2	2.3352	snail homolog 2 (Drosophila)	NM_011415
Mycbp2	2.33274	MYC binding protein 2	NM_207215
Chst10	2.32873	carbohydrate sulfotransferase 10	NM_145142
ND4	2.32819	NADH dehydrogenase subunit 4	AK144853
Arid4a	2.32776	AT rich interactive domain 4A (RBP1-like)	NM_001081195
Col5a3	2.32751	collagen, type V, alpha 3	NM_016919
4933415F23Rik	2.32364	RIKEN cDNA 4933415F23 gene	NM_025746
Bcl3	2.31931	B cell leukemia/lymphoma 3	NM_033601
Gadd45b	2.31887	growth arrest and DNA-damage-inducible 45 beta	NM_008655
Hsd3b2	2.31833	hydroxy-delta-5-steroid dehydrogenase, 3 beta- and steroid delta-isomerase 2	AY053455
Phf20l1	2.31678	PHD finger protein 20-like 1	NM_001081409
Tap2	2.31614	transporter 2, ATP-binding cassette, sub-family B (MDR/TAP)	NM_011530
Dnaic2	2.31248	dynein, axonemal, intermediate chain 2	NM_001034878
Rsg1	2.31225	REM2 and RAB-like small GTPase 1
Csnk1g1	2.30991	casein kinase 1, gamma 1	NM_173185
9930104L06Rik	2.30781	RIKEN cDNA 9930104L06 gene	NM_177573
Nnmt	2.3075	nicotinamide N-methyltransferase	U89377
Zfp882	2.3039	zinc finger protein 882	NM_001166645
Zfp937	2.30362	zinc finger protein 937	NM_001142411
2900052L18Rik	2.29957	RIKEN cDNA 2900052L18 gene	AK162948
Limch1	2.29869	LIM and calponin homology domains 1	NM_001001980
Slc24a4	2.29852	solute carrier family 24 (sodium/potassium/calcium exchanger), member 4	NM_172152
Kctd21	2.29484	potassium channel tetramerisation domain containing 21	NM_001039039
Gnao1	2.28809	guanine nucleotide binding protein, alpha O	NM_010308
Swt1	2.28778	SWT1 RNA endoribonuclease homolog (S. cerevisiae)	NM_025819
Pik3r1	2.28633	phosphatidylinositol 3-kinase, regulatory subunit, polypeptide 1 (p85 alpha)	NM_001077495
Mzt1	2.28473	mitotic spindle organizing protein 1	NM_175245
Zfp281	2.28451	zinc finger protein 281	NM_177643
Cda	2.28109	cytidine deaminase	NM_028176
Zfp955b	2.2809	zinc finger protein 955B	NM_001142957
D630003M21Rik	2.2804	RIKEN cDNA D630003M21 gene	NM_177657
Mcam	2.2744	melanoma cell adhesion molecule	NM_023061
Kansl1	2.27436	KAT8 regulatory NSL complex subunit 1	NM_001081045
Sytl4	2.27373	synaptotagmin-like 4	NM_013757
Gm9958	2.27266	predicted gene 9958	NR_045618
Mettl6	2.27246	methyltransferase like 6	AK082949
Cep97	2.27146	centrosomal protein 97	NM_028815
Mga	2.27048	MAX gene associated	NM_013720
0610009L18Rik	2.27013	RIKEN cDNA 0610009L18 gene	NR_038126
C030034I22Rik	2.26906	RIKEN cDNA C030034I22 gene	NR_026848
Aldh6a1	2.26779	aldehyde dehydrogenase family 6, subfamily A1	NM_134042
Il20	2.26127	interleukin 20	AK078698
0610009E02Rik	2.25451	RIKEN cDNA 0610009E02 gene	XR_140496
Kctd12	2.25361	potassium channel tetramerisation domain containing 12	NM_177715
Gas7	2.25175	growth arrest specific 7	NM_001109657
Atxn1	2.25067	ataxin 1	NM_009124
Mbnl2	2.24623	muscleblind-like 2	NM_175341
Cdnf	2.24217	cerebral dopamine neurotrophic factor	NM_177647
Dnalc1	2.24137	dynein, axonemal, light chain 1	NM_028821
Wnt4	2.24027	wingless-related MMTV integration site 4	NM_009523
Arap2	2.24001	ArfGAP with RhoGAP domain, ankyrin repeat and PH domain 2	NM_178407
Sox4	2.23638	SRY-box containing gene 4	NM_009238
Fam211b	2.23506	family with sequence similarity 211, member B	NM_198860
Ppp1r9a	2.2337	protein phosphatase 1, regulatory (inhibitor) subunit 9A	NM_181595
Fggy	2.23202	FGGY carbohydrate kinase domain containing	NM_029347
Qser1	2.2298	glutamine and serine rich 1	NM_001123327
Ablim1	2.2279	actin-binding LIM protein 1	AK029371
Spata6	2.22487	spermatogenesis associated 6	NM_026470
Lcorl	2.22388	ligand dependent nuclear receptor corepressor-like	NM_178142
Fam214a	2.22348	family with sequence similarity 214, member A	NM_001113283
Tti2	2.22168	TELO2 interacting protein 2	AK045392
BC003331	2.21806	cDNA sequence BC003331	NM_145511
Adam19	2.21561	a disintegrin and metallopeptidase domain 19 (meltrin beta)	NM_009616
Zfp809	2.2153	zinc finger protein 809	NM_172763
Rbms1	2.21215	RNA binding motif, single stranded interacting protein 1	NM_020296
Vps13b	2.20997	vacuolar protein sorting 13B (yeast)	NM_177151
D130062J10Rik	2.20639	RIKEN cDNA D130062J10 gene	AK051660
Brca2	2.20442	breast cancer 2	NM_009765
Ccdc47	2.20283	coiled-coil domain containing 47	NM_026009
Map1b	2.20218	microtubule-associated protein 1B	NM_008634
Pbx1	2.20204	pre B cell leukemia homeobox 1	AK083616
Gpr135	2.20153	G protein-coupled receptor 135	NM_181752
Nbeal1	2.20093	neurobeachin like 1	AK010199
Cd97	2.20025	CD97 antigen	NM_011925
A230001M10Rik	2.2002	RIKEN cDNA A230001M10 gene	NR_040391
Plcb4	2.19717	phospholipase C, beta 4	NM_013829
Rs5-8s1	2.19149	5.8S ribosomal RNA	NR_003280
Ankfn1	2.19087	ankyrin-repeat and fibronectin type III domain containing 1	NM_001080933
Pla2g2e	2.19054	phospholipase A2, group IIE	NM_012044
Brwd1	2.18963	bromodomain and WD repeat domain containing 1	NM_001103179
Podxl2	2.18693	podocalyxin-like 2	NM_176973
Ccdc24	2.18494	coiled-coil domain containing 24	BC026478
AI464196	2.18077	expressed sequence AI464196	AK089957
Dnajc3	2.17873	DnaJ (Hsp40) homolog, subfamily C, member 3	NM_008929
Mxd4	2.1786	Max dimerization protein 4	NM_010753
Tenm4	2.17762	teneurin transmembrane protein 4	NM_011858
Scfd2	2.17596	Sec1 family domain containing 2	NM_178672
4932411E22Rik	2.17446	RIKEN cDNA 4932411E22 gene	NM_172534
Myo5a	2.17426	myosin VA	NM_010864
Plcxd2	2.17414	phosphatidylinositol-specific phospholipase C, X domain containing 2	NM_001134480
Ldoc1l	2.17317	leucine zipper, down-regulated in cancer 1-like	NM_177630
Filip1l	2.16966	filamin A interacting protein 1-like	NM_001040397
Zfp938	2.16861	zinc finger protein 938	NM_001105557
Rad50	2.16794	RAD50 homolog (S. cerevisiae)	NM_009012
Pmm1	2.16743	phosphomannomutase 1	NM_013872
Neurl1a	2.16743	neuralized homolog 1A (Drosophila)	NM_021360
Lztfl1	2.16576	leucine zipper transcription factor-like 1	NM_033322
Wdfy1	2.16396	WD repeat and FYVE domain containing 1	NM_027057
Slc19a2	2.16338	solute carrier family 19 (thiamine transporter), member 2	NM_054087
Nr4a3	2.16172	nuclear receptor subfamily 4, group A, member 3	NM_015743
Thoc2	2.16167	THO complex 2	NM_001033422
4931414P19Rik	2.15873	RIKEN cDNA 4931414P19 gene	NM_028890
Zfp595	2.15805	zinc finger protein 595	NM_177622
Rep15	2.15744	RAB15 effector protein	NM_025620
AW146154	2.15694	expressed sequence AW146154	NM_001033530
Nol7	2.15588	nucleolar protein 7	NM_023554
Zbtb38	2.15389	zinc finger and BTB domain containing 38	AK136643
Wnk2	2.15364	WNK lysine deficient protein kinase 2	NM_029361
Zfp697	2.15294	zinc finger protein 697	NM_172863
Col1a2	2.14915	collagen, type I, alpha 2	NM_007743
Cobll1	2.14884	Cobl-like 1	NM_177025
Gm10910	2.14879	predicted gene 10910	XM_003945451
Dcps	2.14661	decapping enzyme, scavenger	AK171018
B130034C11Rik	2.14548	RIKEN cDNA B130034C11 gene	NR_040375
Acbd5	2.14388	acyl-Coenzyme A binding domain containing 5	NM_001102438
Grm8	2.14329	glutamate receptor, metabotropic 8	NM_008174
Syne2	2.14063	spectrin repeat containing, nuclear envelope 2	NM_001005510
Pura	2.13874	purine rich element binding protein A
Mdn1	2.13672	midasin homolog (yeast)	NM_001081392
Chml	2.13634	choroideremia-like	NM_021350
Gm4285	2.13472	predicted gene 4285	NR_045294
Rab11fip5	2.13249	RAB11 family interacting protein 5 (class I)	NM_001003955
Lphn2	2.1289	latrophilin 2	NM_001081298
Casp4	2.12825	caspase 4, apoptosis-related cysteine peptidase	NM_007609
Dnajc12	2.12815	DnaJ (Hsp40) homolog, subfamily C, member 12	NM_013888
E430024I08Rik	2.12768	RIKEN cDNA E430024I08 gene	AK088726
Ikzf2	2.12637	IKAROS family zinc finger 2	NM_011770
Ppp1r12a	2.12616	protein phosphatase 1, regulatory (inhibitor) subunit 12A	NM_027892
Clvs1	2.12581	clavesin 1	NM_028940
Zfp365	2.12476	zinc finger protein 365	NM_178679
9230110K08Rik	2.12366	RIKEN cDNA 9230110K08 gene	XM_003946322
B330016D10Rik	2.12241	RIKEN cDNA B330016D10 gene	NR_030695
Scrg1	2.1223	scrapie responsive gene 1	NM_009136
Zfp81	2.12207	zinc finger protein 81	NM_207541
Tmem116	2.12184	transmembrane protein 116	AK015791
Rsf1	2.11969	remodeling and spacing factor 1	NM_001081267
Slc25a34	2.11949	solute carrier family 25, member 34	NM_001013780
Acp1	2.1193	acid phosphatase 1, soluble	NM_001110239
Gm8273	2.11918	predicted gene 8273	XR_140622
Tgfbr3	2.11771	transforming growth factor, beta receptor III	NM_011578
Mxra7	2.11756	matrix-remodelling associated 7	NM_026280
Wbp4	2.11672	WW domain binding protein 4	NM_018765
Gm22	2.11625	predicted gene 22	XM_111398
Vps4b	2.11543	vacuolar protein sorting 4b (yeast)	AK087331
Exoc4	2.11408	exocyst complex component 4	NM_009148
Eif2ak2	2.11375	eukaryotic translation initiation factor 2-alpha kinase 2	NM_011163
Slc44a1	2.11245	solute carrier family 44, member 1	NM_001159633
Zfp329	2.11143	zinc finger protein 329	NM_026046
Cd59a	2.1113	CD59a antigen	NM_007652
Bfar	2.11071	bifunctional apoptosis regulator	NM_025976
Vps13a	2.11009	vacuolar protein sorting 13A (yeast)	NM_173028
Spock1	2.10918	sparc/osteonectin, cwcv and kazal-like domains proteoglycan 1	NM_001166464
Vasn	2.10812	vasorin	NM_139307
9330188P03Rik	2.10704	RIKEN cDNA 9330188P03 gene	XR_105640
Lpp	2.1069	LIM domain containing preferred translocation partner in lipoma	NM_178665
Wdr78	2.10591	WD repeat domain 78	NM_146254
ND4L	2.1012	NADH dehydrogenase subunit 4L	AK140187
Veph1	2.10117	ventricular zone expressed PH domain-containing 1	BC075649
Unc5b	2.10094	unc-5 homolog B (C. elegans)	NM_029770
Ppargc1a	2.10092	peroxisome proliferative activated receptor, gamma, coactivator 1 alpha	NM_008904
Src	2.09934	Rous sarcoma oncogene	NM_009271
Usp24	2.09895	ubiquitin specific peptidase 24	NM_183225
2810474O19Rik	2.09841	RIKEN cDNA 2810474O19 gene	NM_026054
Uprt	2.09793	uracil phosphoribosyltransferase (FUR1) homolog (S. cerevisiae)	NM_001081189
Bicd1	2.09744	bicaudal D homolog 1 (Drosophila)	NM_009753
Epc2	2.09737	enhancer of polycomb homolog 2 (Drosophila)	NM_172663
Kdm5b	2.09423	lysine (K)-specific demethylase 5B	NM_152895
Trim56	2.09356	tripartite motif-containing 56	AK033727
Taf7	2.09289	TAF7 RNA polymerase II, TATA box binding protein (TBP)-associated factor	NM_175770
Tmem191c	2.09084	transmembrane protein 191C	NM_177473
Golim4	2.0903	golgi integral membrane protein 4	NM_175193
Slk	2.08949	STE20-like kinase	NM_009289
Mgat5	2.08934	mannoside acetylglucosaminyltransferase 5	NM_145128
Fam115a	2.08801	family with sequence similarity 115, member A	AK132148
Dennd2c	2.08625	DENN/MADD domain containing 2C	NM_177857
Ankrd32	2.08526	ankyrin repeat domain 32	NM_134071
Gfap	2.0835	glial fibrillary acidic protein	NM_001131020
Gm9856	2.08324	predicted gene 9856	AK016980
Zfp37	2.08313	zinc finger protein 37	NM_009554
Rad51d	2.08242	RAD51 homolog D	NM_011235
2700089E24Rik	2.08188	RIKEN cDNA 2700089E24 gene	NM_001163445
AA415398	2.07893	expressed sequence AA415398	NM_001004178
Zfp71-rs1	2.0787	zinc finger protein 71, related sequence	NM_145622
Srek1ip1	2.07806	splicing regulatory glutamine/lysine-rich protein 1interacting protein 1	NM_026075
Bmp1	2.0763	bone morphogenetic protein 1	NR_033241
2900035I09Rik	2.07386	RIKEN cDNA 2900035I09 gene	AK032244
Ercc6	2.0736	excision repair cross-complementing rodent repair deficiency, complementation group 6	NM_001081221
A130014A01Rik	2.07344	RIKEN cDNA A130014A01 gene	AK037392
Tet1	2.0731	tet methylcytosine dioxygenase 1	NM_001253857
Thoc1	2.07257	THO complex 1	NM_153552
2010002M12Rik	2.07107	RIKEN cDNA 2010002M12 gene	NM_053217
Scube3	2.06929	signal peptide, CUB domain, EGF-like 3
Ercc5	2.06877	excision repair cross-complementing rodent repair deficiency, complementation group 5	NM_011729
Zbtb37	2.06796	zinc finger and BTB domain containing 37	NM_173424
D930027P08Rik	2.0661	RIKEN cDNA D930027P08 gene	AK086428
Snhg5	2.06518	small nucleolar RNA host gene 5	NR_040721
Grm4	2.0642	glutamate receptor, metabotropic 4	NM_001013385
Zfp74	2.06073	zinc finger protein 74	NM_178384
Fbxl20	2.06061	F-box and leucine-rich repeat protein 20	NM_028149
9030617O03Rik	2.06037	RIKEN cDNA 9030617O03 gene	NM_145448
Fhit	2.05822	fragile histidine triad gene	NM_010210
Dcxr	2.05472	dicarbonyl L-xylulose reductase	AK180254
Gm2a	2.05374	GM2 ganglioside activator protein	NM_010299
Thbs1	2.05361	thrombospondin 1	NM_011580
Cntln	2.05079	centlein, centrosomal protein	NM_177385
Ccdc40	2.04827	coiled-coil domain containing 40	NM_175430
Zfp800	2.04749	zinc finger protein 800	NM_001081678
Orc4	2.04647	origin recognition complex, subunit 4	NM_011958
Chn2	2.04579	chimerin (chimaerin) 2	NM_023543
Arhgef9	2.04558	CDC42 guanine nucleotide exchange factor (GEF) 9	NM_001033329
4933426M11Rik	2.04469	RIKEN cDNA 4933426M11 gene	NM_001242419
Rfwd2	2.04192	ring finger and WD repeat domain 2	NM_011931
Ube2v2	2.04163	ubiquitin-conjugating enzyme E2 variant 2	NM_023585
6820431F20Rik	2.04085	cadherin 11 pseudogene	NR_030708
Dcaf17	2.0396	DDB1 and CUL4 associated factor 17	NM_001165980
C030039L03Rik	2.03867	RIKEN cDNA C030039L03 gene	NM_001112731
5330438D12Rik	2.03817	RIKEN cDNA 5330438D12 gene	XR_168475
A430061O12Rik	2.03797	RIKEN cDNA A430061O12 gene	AK040105
Ctbs	2.03731	chitobiase, di-N-acetyl-	NM_028836
Xpa	2.03566	xeroderma pigmentosum, complementation group A	NM_011728
Tank	2.03475	TRAF family member-associated Nf-kappa B activator	NM_001164071
Afap1l1	2.03462	actin filament associated protein 1-like 1	NM_178928
Ptpre	2.03316	protein tyrosine phosphatase, receptor type, E	NM_011212
1700040D17Rik	2.03299	RIKEN cDNA 1700040D17 gene	XR_104789
Ccdc174	2.03264	coiled-coil domain containing 174	NM_172730
Gdap1l1	2.03221	ganglioside-induced differentiation-associated protein 1-like 1	NM_144891
Brsk1	2.03169	BR serine/threonine kinase 1	NM_001003920
Itga8	2.03086	integrin alpha 8	NM_001001309
Bbip1	2.02919	BBSome interacting protein 1	NM_001195338
Zdhhc20	2.02877	zinc finger, DHHC domain containing 20	NM_029492
Zmat3	2.02536	zinc finger matrin type 3	NM_009517
Runx1	2.0242	runt related transcription factor 1	NM_009821
Nin	2.02348	ninein	NM_008697
2810013P06Rik	2.0231	RIKEN cDNA 2810013P06 gene	NR_045268
Serpinb9	2.02276	serine (or cysteine) peptidase inhibitor, clade B, member 9	NM_009256
Zfp874a	2.02236	zinc finger protein 874a	NM_177712
Wars2	2.02106	tryptophanyl tRNA synthetase 2 (mitochondrial)	NM_027462
Cox16	2.0202	cytochrome c oxidase assembly protein 16	NM_025461
Ttc3	2.01947	tetratricopeptide repeat domain 3	NM_009441
Mll3	2.0193	myeloid/lymphoid or mixed-lineage leukemia 3	NM_001081383
Senp8	2.01921	SUMO/sentrin specific peptidase 8	NM_001172068
Galnt10	2.01765	UDP-N-acetyl-alpha-D-galactosamine:polypeptide N-acetylgalactosaminyltransferase 10	NM_134189
4833419G08Rik	2.01526	RIKEN cDNA 4833419G08 gene	AK014727
Dclre1c	2.01518	DNA cross-link repair 1C, PSO2 homolog (S. cerevisiae)	NM_146114
Dkkl1	2.01418	dickkopf-like 1	NM_015789
4632415L05Rik	2.01313	RRS1 ribosome biogenesis regulator homolog pseudogene	NR_027985
D930030D11Rik	2.01311	RIKEN cDNA D930030D11 gene	AK086454
Eif3j1	2.01188	eukaryotic translation initiation factor 3, subunit J1	AK139974
Sh3yl1	2.01089	Sh3 domain YSC-like 1	NM_013709
Ncor1	2.01065	nuclear receptor co-repressor 1
Cyld	2.01005	cylindromatosis (turban tumor syndrome)	NM_173369
Ash1l	2.00979	ash1 (absent, small, or homeotic)-like (Drosophila)	NM_138679
C1rb	2.00898	complement component 1, r subcomponent B	NM_001113356
Thrsp	2.00784	thyroid hormone responsive	NM_009381
Zfp280d	2.0078	zinc finger protein 280D	NM_146224
Eif2s2	2.00758	eukaryotic translation initiation factor 2, subunit 2 (beta)	NM_026030
Synpo	2.007	synaptopodin	NM_177340
Frrs1	2.00699	ferric-chelate reductase 1	NM_001113478
Tlcd2	2.00685	TLC domain containing 2	NM_027249
1700008O03Rik	2.0065	RIKEN cDNA 1700008O03 gene	NM_027049
Slc16a6	2.00552	solute carrier family 16 (monocarboxylic acid transporters), member 6	NM_001029842
Spata1	2.00524	spermatogenesis associated 1	NM_027617
Sltm	2.00521	SAFB-like, transcription modulator	NM_026337
Lpin1	2.00439	lipin 1	NM_001130412
Gm9951	2.00436	predicted gene 9951	XR_168447
Psip1	2.00409	PC4 and SFRS1 interacting protein 1	NM_133948
Diap2	2.00373	diaphanous homolog 2 (Drosophila)	NM_172493
Gbe1	2.00305	glucan (1,4-alpha-), branching enzyme 1	AK013167
AA960618	2.00296	expressed sequence AA960618	AW258355
Mmp15	2.00145	matrix metallopeptidase 15	NM_008609
Maml2	2.00066	mastermind like 2 (Drosophila)	NM_001013813
Mfsd8	2.00051	major facilitator superfamily domain containing 8	NM_028140
