# Supplementary material for: Different growth and metastatic phenotypes associated with a cell-intrinsic change of Met in metastatic melanoma
Source: Oncotarget. 2016 Sep 23;7(43):70779–93. doi: 10.18632/oncotarget.12221 (PMC5342589; doi:10.18632/oncotarget.12221)
Supplement: Supplementary file 3 [file oncotarget-07-70779-s003.xlsx]

## Sheet: Sheet1
Supplementary Table 2. Genes expressed at higher levels in Met-high than Met-low cells.
GeneSymbol	FC (abs)	GeneName	GenbankAccession
Syt10	19.456	synaptotagmin X	NM_018803
Gm11266	14.1868	predicted gene 11266	BY709204
Trem1	11.3717	triggering receptor expressed on myeloid cells 1	NM_021406
Cadps2	11.2894	Ca2+-dependent activator protein for secretion 2	AK042634
Gm13088	10.1941	predicted gene 13088	NM_001126325
1700024P16Rik	9.38141	RIKEN cDNA 1700024P16 gene	NM_001162980
AI662168	8.76113	expressed sequence AI662168	AI662168
D030004A10Rik	8.73386	RIKEN cDNA D030004A10 gene	AK083416
Olfr320	8.17707	olfactory receptor 320	NM_207230
Gm10419	8.08276	predicted gene 10419	AK165889
Dusp9	7.7858	dual specificity phosphatase 9	NM_029352
Asic1	7.72193	acid-sensing (proton-gated) ion channel 1	NM_009597
LOC101056244	7.70237	eukaryotic translation initiation factor 1b-like	XM_003945470
Acot6	7.62963	acyl-CoA thioesterase 6	AK014558
Olfml1	7.3797	olfactomedin-like 1	NM_172907
Trpm2	7.31929	transient receptor potential cation channel, subfamily M, member 2	NM_138301
Scnn1g	7.23634	sodium channel, nonvoltage-gated 1 gamma	NM_011326
Pglyrp4	7.10111	peptidoglycan recognition protein 4	NM_001165968
1700031F10Rik	7.05899	RIKEN cDNA 1700031F10 gene	BC099573
Gm8075	6.52261	predicted gene 8075	XR_168493
4930583I09Rik	6.47569	RIKEN cDNA 4930583I09 gene	XM_128729
Mamdc2	6.33685	MAM domain containing 2	NM_174857
F11r	6.29887	F11 receptor	NM_172647
Isyna1	6.26154	myo-inositol 1-phosphate synthase A1	NM_023627
Myl9	6.12938	myosin, light polypeptide 9, regulatory	NM_172118
Rxrg	6.10011	retinoid X receptor gamma	NM_009107
Arhgef17	5.92632	Rho guanine nucleotide exchange factor (GEF) 17	NM_001081116
Slc9b2	5.92582	solute carrier family 9, subfamily B (NHA2, cation proton antiporter 2), member 2	NM_178877
Cpq	5.80924	carboxypeptidase Q	NM_176073
Flywch2	5.80478	FLYWCH family member 2	NM_029798
Hoxb13	5.64205	homeobox B13	NM_008267
Odam	5.52562	odontogenic, ameloblast asssociated	NM_027128
Mlip	5.45199	muscular LMNA-interacting protein	AK009836
Pdpn	5.42049	podoplanin	NM_010329
Vmn2r66	5.41972	vomeronasal 2, receptor 66	BC152873
Smtnl2	5.39644	smoothelin-like 2	NM_177776
Gmnc	5.39161	geminin coiled-coil domain containing	NM_001013761
Tubb2b	5.36304	tubulin, beta 2B class IIB	NM_023716
Timp1	5.29964	tissue inhibitor of metalloproteinase 1	NM_001044384
Olfr6	5.27714	olfactory receptor 6	NM_206897
Rapgef5	5.26523	Rap guanine nucleotide exchange factor (GEF) 5	NM_175930
Acsbg2	5.20207	acyl-CoA synthetase bubblegum family member 2	NM_001039114
Ppp1r16b	5.16411	protein phosphatase 1, regulatory (inhibitor) subunit 16B	NM_001159662
Slc44a3	5.16387	solute carrier family 44, member 3	NM_145394
Stx3	4.95897	syntaxin 3	NM_152220
Pnpo	4.76223	pyridoxine 5'-phosphate oxidase	NM_134021
Tmem98	4.7459	transmembrane protein 98	NM_029537
Fam73a	4.71379	family with sequence similarity 73, member A	NM_174868
Olfr247	4.70317	olfactory receptor 247	NM_146269
Dok1	4.67981	docking protein 1	NM_010070
Lgals3	4.45739	lectin, galactose binding, soluble 3	NM_001145953
Oca2	4.43114	oculocutaneous albinism II	NM_021879
Mirg	4.4238	miRNA containing gene	EU616813
Gm10857	4.37272	predicted gene 10857	NR_033470
Rab17	4.32797	RAB17, member RAS oncogene family	NM_008998
Myo1d	4.27589	myosin ID	NM_177390
Naalad2	4.27406	N-acetylated alpha-linked acidic dipeptidase 2	NM_028279
Trim25	4.27189	tripartite motif-containing 25	NM_009546
Dusp23	4.2695	dual specificity phosphatase 23	NM_026725
Phlda2	4.2403	pleckstrin homology-like domain, family A, member 2	NM_009434
Hebp2	4.23677	heme binding protein 2	NM_019487
Olfr97	4.17099	olfactory receptor 97	NM_146512
Mpp4	4.15599	membrane protein, palmitoylated 4 (MAGUK p55 subfamily member 4)	NM_001164682
Sema7a	4.10253	sema domain, immunoglobulin domain (Ig), and GPI membrane anchor, (semaphorin) 7A	NM_011352
Nhlrc1	4.09428	NHL repeat containing 1	NM_175340
Hivep3	4.09093	human immunodeficiency virus type I enhancer binding protein 3	NM_010657
Khk	4.03171	ketohexokinase	NM_008439
Plp2	4.02683	proteolipid protein 2	NM_019755
Sigirr	4.02409	single immunoglobulin and toll-interleukin 1 receptor (TIR) domain	NM_023059
Tcf7	3.98246	transcription factor 7, T cell specific	NM_009331
Tagln2	3.97807	transgelin 2	NM_178598
Eva1a	3.95465	eva-1 homolog A (C. elegans)	NM_145570
Gimap9	3.93354	GTPase, IMAP family member 9	NM_174960
Gstm4	3.85452	glutathione S-transferase, mu 4	NM_026764
Fam101b	3.8468	family with sequence similarity 101, member B	NM_029658
C530043A13Rik	3.76853	RIKEN cDNA C530043A13 gene	AK083073
Mfsd2a	3.69638	major facilitator superfamily domain containing 2A	NM_029662
Rangrf	3.64063	RAN guanine nucleotide release factor	NM_021329
Bok	3.63831	BCL2-related ovarian killer protein	NM_016778
C1ql3	3.61795	C1q-like 3	NM_153155
Krt85	3.5915	keratin 85	NM_016879
Drd2	3.58182	dopamine receptor D2	NM_010077
Lpin3	3.56698	lipin 3	NM_022883
Fsd1	3.52127	fibronectin type 3 and SPRY domain-containing protein	NM_183178
2010015L04Rik	3.50264	RIKEN cDNA 2010015L04 gene	NM_177674
Cenpv	3.49088	centromere protein V	NM_028448
Capn6	3.46385	calpain 6	NM_007603
Fam69b	3.41784	family with sequence similarity 69, member B	NM_019833
Nlrp4g	3.39017	NLR family, pyrin domain containing 4G	NM_001004145
Gm4371	3.36387	eukaryotic translation initiation factor 3, subunit I pseudogene	NR_028311
B020031M17Rik	3.34167	RIKEN cDNA B020031M17 gene	NM_001033769
Syne4	3.28091	spectrin repeat containing, nuclear envelope family member 4	NM_153577
1700022I11Rik	3.27886	RIKEN cDNA 1700022I11 gene	NM_026088
Bcl11a	3.27396	B cell CLL/lymphoma 11A (zinc finger protein)	NM_016707
Nln	3.27251	neurolysin (metallopeptidase M3 family)	NM_029447
BC051142	3.2415	cDNA sequence BC051142	NM_001163855
Tesc	3.23493	tescalcin	NM_021344
Aass	3.2188	aminoadipate-semialdehyde synthase	NM_013930
Elac1	3.21253	elaC homolog 1 (E. coli)	NM_053255
Etv4	3.18743	ets variant gene 4 (E1A enhancer binding protein, E1AF)	NM_008815
Cgn	3.17911	cingulin	NM_001037711
Crip1	3.17711	cysteine-rich protein 1 (intestinal)	NM_007763
Rarb	3.17615	retinoic acid receptor, beta	NM_011243
N4bp3	3.176	NEDD4 binding protein 3	NM_145974
6720462K09Rik	3.17057	RIKEN cDNA 6720462K09 gene	AK032850
Cnnm1	3.15738	cyclin M1	NM_031396
Dhcr24	3.15654	24-dehydrocholesterol reductase	NM_053272
Dusp14	3.12177	dual specificity phosphatase 14	NM_019819
ND6	3.11019	NADH dehydrogenase subunit 6	AK140300
Hapln4	3.10527	hyaluronan and proteoglycan link protein 4	NM_177900
5730559C18Rik	3.09686	RIKEN cDNA 5730559C18 gene	NM_028872
Fam46b	3.0848	family with sequence similarity 46, member B	NM_175307
Klc3	3.08329	kinesin light chain 3	NM_146182
Tmem184a	3.07854	transmembrane protein 184a	NM_001161548
Immp2l	3.07428	IMP2 inner mitochondrial membrane peptidase-like (S. cerevisiae)
Gpam	3.06261	glycerol-3-phosphate acyltransferase, mitochondrial	NM_008149
Tmc4	3.05695	transmembrane channel-like gene family 4	NM_181820
Fads2	3.02127	fatty acid desaturase 2	AK215784
Gm9112	3.02033	predicted gene 9112	NM_001177365
Jak3	3.01082	Janus kinase 3	NM_001190830
Iqsec3	2.99582	IQ motif and Sec7 domain 3	AK147351
Itpka	2.99213	inositol 1,4,5-trisphosphate 3-kinase A	NM_146125
Gchfr	2.98502	GTP cyclohydrolase I feedback regulator	NM_177157
Purg	2.93103	purine-rich element binding protein G	NM_152821
Ccdc106	2.91629	coiled-coil domain containing 106	NM_146178
Phf19	2.91509	PHD finger protein 19	NM_028716
Fzd6	2.91402	frizzled homolog 6 (Drosophila)	NM_008056
Tgfb1	2.91264	transforming growth factor, beta 1	NM_011577
Ctf1	2.9027	cardiotrophin 1	NM_007795
Csn1s2b	2.87737	casein alpha s2-like B	NM_009973
Slamf6	2.85759	SLAM family member 6	NM_030710
4930465M20Rik	2.85447	RIKEN cDNA 4930465M20 gene	NR_045973
LOC101056186	2.84838	uncharacterized LOC101056186	XM_003945537
Kcnj13	2.82397	potassium inwardly-rectifying channel, subfamily J, member 13	NM_001110227
Pcyt2	2.81707	phosphate cytidylyltransferase 2, ethanolamine	NM_024229
Tfr2	2.80395	transferrin receptor 2	NM_015799
Sapcd2	2.78517	suppressor APC domain containing 2	NM_001081085
Tas2r113	2.78316	taste receptor, type 2, member 113	NM_207018
Abca12	2.78023	ATP-binding cassette, sub-family A (ABC1), member 12	NM_175210
Egr1	2.77811	early growth response 1	NM_007913
Gpr37	2.76096	G protein-coupled receptor 37	NM_010338
4933417D19Rik	2.75617	RIKEN cDNA 4933417D19 gene	NR_045849
Qpct	2.75418	glutaminyl-peptide cyclotransferase (glutaminyl cyclase)	NM_027455
Gm3161	2.7494	predicted gene 3161	AK090034
Il4i1	2.74932	interleukin 4 induced 1	NM_010215
Gcat	2.74139	glycine C-acetyltransferase (2-amino-3-ketobutyrate-coenzyme A ligase)	NM_013847
Myh7	2.74132	myosin, heavy polypeptide 7, cardiac muscle, beta	NM_080728
Plekhf1	2.72278	pleckstrin homology domain containing, family F (with FYVE domain) member 1	NM_024413
Rragb	2.72125	Ras-related GTP binding B	NM_001004154
Slc2a4	2.72051	solute carrier family 2 (facilitated glucose transporter), member 4	NM_009204
Mtl5	2.71957	metallothionein-like 5, testis-specific (tesmin)	NM_001039657
Wdr54	2.6911	WD repeat domain 54	NM_023790
Zswim4	2.68618	zinc finger SWIM-type containing 4	NM_172503
Padi3	2.67009	peptidyl arginine deiminase, type III	NM_011060
Vmn1r139	2.66775	vomeronasal 1 receptor 139	NM_001166748
Foxj1	2.66544	forkhead box J1	NM_008240
Arrb2	2.65266	arrestin, beta 2	NM_001271359
Dlx4	2.64942	distal-less homeobox 4	NM_007867
Coro1a	2.64773	coronin, actin binding protein 1A	NM_009898
1700026L06Rik	2.64269	RIKEN cDNA 1700026L06 gene	NM_027283
Smpdl3b	2.64188	sphingomyelin phosphodiesterase, acid-like 3B	NM_133888
Aldoc	2.64123	aldolase C, fructose-bisphosphate	NM_009657
Lrrc29	2.6273	leucine rich repeat containing 29	NM_177449
Pgm2l1	2.62503	phosphoglucomutase 2-like 1	NM_027629
Cyfip2	2.62119	cytoplasmic FMR1 interacting protein 2	NM_001252460
Krt83	2.61904	keratin 83	NM_001003668
Rab11fip4	2.61275	RAB11 family interacting protein 4 (class II)	AK147344
Pon3	2.60349	paraoxonase 3	NM_173006
Lmtk3	2.60346	lemur tyrosine kinase 3	NM_001005511
Asphd2	2.59143	aspartate beta-hydroxylase domain containing 2	NM_028386
Tppp3	2.58219	tubulin polymerization-promoting protein family member 3	NM_026481
Cds2	2.57794	CDP-diacylglycerol synthase (phosphatidate cytidylyltransferase) 2	BC059776
Oaz2	2.56397	ornithine decarboxylase antizyme 2	NM_010952
Cyb561	2.56351	cytochrome b-561	NM_007805
Trpm1	2.54748	transient receptor potential cation channel, subfamily M, member 1	NM_018752
Ranbp17	2.53722	RAN binding protein 17	NM_023146
Cbs	2.53623	cystathionine beta-synthase	NM_144855
Gm9693	2.5193	predicted gene 9693	AK043138
Pla2g3	2.51655	phospholipase A2, group III	NM_172791
Apon	2.5158	apolipoprotein N	NM_133996
Maats1	2.51464	MYCBP-associated, testis expressed 1	NM_001081025
Rasd2	2.51414	RASD family, member 2	NM_029182
Mpeg1	2.5133	macrophage expressed gene 1	NM_010821
Lck	2.50333	lymphocyte protein tyrosine kinase	NM_010693
Stap2	2.50148	signal transducing adaptor family member 2	NM_145934
Tmco6	2.48727	transmembrane and coiled-coil domains 6	NM_028036
Cblb	2.48213	Casitas B-lineage lymphoma b	NM_001033238
Elovl4	2.47259	elongation of very long chain fatty acids (FEN1/Elo2, SUR4/Elo3, yeast)-like 4	NM_148941
Slc6a15	2.45889	solute carrier family 6 (neurotransmitter transporter), member 15	NM_175328
Nrip3	2.45809	nuclear receptor interacting protein 3	NM_020610
Nsl1	2.45265	NSL1, MIND kinetochore complex component, homolog (S. cerevisiae)	NM_198654
Tm7sf2	2.44044	transmembrane 7 superfamily member 2	NM_028454
Gsdmd	2.43565	gasdermin D	NM_026960
Il9r	2.42817	interleukin 9 receptor	NM_001134458
Adam23	2.41849	a disintegrin and metallopeptidase domain 23	NM_001177600
Cbr2	2.41658	carbonyl reductase 2	NM_007621
Rsph1	2.40973	radial spoke head 1 homolog (Chlamydomonas)	NM_025290
Polr3h	2.40404	polymerase (RNA) III (DNA directed) polypeptide H	NM_030229
Artn	2.40006	artemin	NM_009711
Icosl	2.39889	icos ligand	NM_015790
1700016D02Rik	2.39685	RIKEN cDNA 1700016D02 gene	AK006017
Rgs3	2.39626	regulator of G-protein signaling 3	NM_019492
Gprc5b	2.38792	G protein-coupled receptor, family C, group 5, member B	NM_022420
1700006J14Rik	2.38647	RIKEN cDNA 1700006J14 gene	XR_105390
Nkpd1	2.38192	NTPase, KAP family P-loop domain containing 1	NM_027116
Rcn3	2.38133	reticulocalbin 3, EF-hand calcium binding domain	NM_026555
C1qtnf7	2.38113	C1q and tumor necrosis factor related protein 7	BC090967
Adal	2.37998	adenosine deaminase-like	NM_029475
Gm10272	2.37409	keratin associated protein 12-4	NR_026831
Igf1	2.36316	insulin-like growth factor 1	NM_010512
Endog	2.36194	endonuclease G	NM_007931
H2-DMb1	2.36123	histocompatibility 2, class II, locus Mb1	NM_010387
Gjb2	2.3593	gap junction protein, beta 2	NM_008125
BC037438	2.34216	cDNA sequence BC037438	BC037438
Ganc	2.33789	glucosidase, alpha; neutral C	NM_172672
Rtn2	2.33599	reticulon 2 (Z-band associated protein)	NM_013648
Gpm6a	2.32674	glycoprotein m6a	NM_153581
Fcgr1	2.32435	Fc receptor, IgG, high affinity I	NM_010186
Oas1d	2.3223	2'-5' oligoadenylate synthetase 1D	NM_133893
Gm13032	2.31287	predicted gene 13032	NR_045944
Fam171b	2.30329	family with sequence similarity 171, member B	NM_175514
Acat3	2.29729	acetyl-Coenzyme A acetyltransferase 3	NM_153151
Ccdc136	2.29713	coiled-coil domain containing 136	NM_001201378
Smoc1	2.29665	SPARC related modular calcium binding 1	NM_022316
Hpse	2.29446	heparanase	NM_152803
Gm10755	2.28987	predicted gene 10755	XR_168782
Lamc3	2.28282	laminin gamma 3	NM_011836
Slc29a2	2.27891	solute carrier family 29 (nucleoside transporters), member 2	NM_007854
Olfr187	2.27563	olfactory receptor 187	NM_146322
Syngr4	2.27471	synaptogyrin 4	NM_021482
Nrsn2	2.27319	neurensin 2	NM_001009948
Prune	2.27096	prune homolog (Drosophila)	BC044877
A230065H16Rik	2.26946	RIKEN cDNA A230065H16 gene	NM_001101503
Ttbk1	2.26927	tau tubulin kinase 1	NM_001162864
Gm12568	2.26704	high mobility group box 1 pseudogene	BC118042
Tjp3	2.26623	tight junction protein 3	NM_013769
Gm10046	2.26034	predicted gene 10046	NR_033484
Galnt12	2.26024	UDP-N-acetyl-alpha-D-galactosamine:polypeptide N-acetylgalactosaminyltransferase 12	NM_172693
2610318N02Rik	2.24889	RIKEN cDNA 2610318N02 gene	NM_183287
Tox4	2.24402	TOX high mobility group box family member 4	NM_023434
Sun1	2.24246	Sad1 and UNC84 domain containing 1	NM_001256118
Vmn1r132	2.23682	vomeronasal 1 receptor 132	NM_001122682
Bricd5	2.22778	BRICHOS domain containing 5	NM_175682
Bst2	2.22626	bone marrow stromal cell antigen 2	NM_198095
Lin28b	2.22554	lin-28 homolog B (C. elegans)	NM_001031772
Art5	2.21298	ADP-ribosyltransferase 5	NM_007491
Ulk3	2.21106	unc-51-like kinase 3	NM_027895
Col4a4	2.21007	collagen, type IV, alpha 4	NM_007735
Camkk1	2.20416	calcium/calmodulin-dependent protein kinase kinase 1, alpha	NM_018883
Rasal3	2.20332	RAS protein activator like 3	NM_178785
Cited1	2.20096	Cbp/p300-interacting transactivator with Glu/Asp-rich carboxy-terminal domain 1	NM_007709
Rnf113a2	2.19899	ring finger protein 113A2	NM_025525
Dhcr7	2.19889	7-dehydrocholesterol reductase	NM_007856
Tfdp2	2.1964	transcription factor Dp 2	NM_178667
Ublcp1	2.19444	ubiquitin-like domain containing CTD phosphatase 1
Tagln	2.19355	transgelin	NM_011526
Tmem106a	2.19278	transmembrane protein 106A	NM_144830
Thoc7	2.18842	THO complex 7 homolog (Drosophila)	AK143106
Lama5	2.17649	laminin, alpha 5	NM_001081171
Map4k2	2.17184	mitogen-activated protein kinase kinase kinase kinase 2	NM_009006
Hspb6	2.17167	heat shock protein, alpha-crystallin-related, B6	NM_001012401
Pkmyt1	2.1698	protein kinase, membrane associated tyrosine/threonine 1	NM_023058
Mapk12	2.16815	mitogen-activated protein kinase 12	NM_013871
Map2	2.16225	microtubule-associated protein 2	NM_001039934
1700010D01Rik	2.15963	RIKEN cDNA 1700010D01 gene	NM_029590
Lsr	2.15866	lipolysis stimulated lipoprotein receptor	NM_017405
2410066E13Rik	2.15842	RIKEN cDNA 2410066E13 gene	NM_026629
Rffl	2.15762	ring finger and FYVE like domain containing protein	NM_026097
Atp1b2	2.15549	ATPase, Na+/K+ transporting, beta 2 polypeptide	NM_013415
Gm128	2.15528	predicted gene 128	NM_001024841
2610019F03Rik	2.14888	RIKEN cDNA 2610019F03 gene	NM_173744
6820408C15Rik	2.14709	RIKEN cDNA 6820408C15 gene	NM_177656
Gm15401	2.14651	predicted gene 15401	NR_040421
Olfr1106	2.14565	olfactory receptor 1106	NM_146752
Spata2l	2.1445	spermatogenesis associated 2-like	NM_030176
Snrnp35	2.13952	small nuclear ribonucleoprotein 35 (U11/U12)	NM_029532
St6galnac6	2.13722	ST6 (alpha-N-acetyl-neuraminyl-2,3-beta-galactosyl-1,3)-N-acetylgalactosaminide alpha-2,6-sialyltransferase 6	NM_016973
Gstm6	2.1357	glutathione S-transferase, mu 6	NM_008184
Tmem97	2.13552	transmembrane protein 97	BC018156
Gm608	2.1342	predicted gene 608	NM_001029889
Shox2	2.13309	short stature homeobox 2	NM_013665
Dennd2d	2.12921	DENN/MADD domain containing 2D	NM_028110
Plk1	2.12461	polo-like kinase 1	NM_011121
Isg20	2.12348	interferon-stimulated protein	NM_020583
Efcab9	2.12156	EF-hand calcium binding domain 9	NM_027031
Ptgs1	2.11783	prostaglandin-endoperoxide synthase 1	NM_008969
Spag5	2.11516	sperm associated antigen 5	NM_017407
Ddah1	2.11134	dimethylarginine dimethylaminohydrolase 1	NM_026993
Hip1r	2.11062	huntingtin interacting protein 1 related	NM_145070
Clhc1	2.10964	clathrin heavy chain linker domain containing 1	NM_001081099
Pkn3	2.1091	protein kinase N3	NM_153805
Hs3st6	2.10861	heparan sulfate (glucosamine) 3-O-sulfotransferase 6	NM_001012402
Cux2	2.1077	cut-like homeobox 2	NM_007804
Spint1	2.10758	serine protease inhibitor, Kunitz type 1	NM_016907
Raet1e	2.10316	retinoic acid early transcript 1E	NM_198193
Wdr38	2.10307	WD repeat domain 38	AK077027
Zscan26	2.09875	zinc finger and SCAN domain containing 26	NM_001013786
Pvrl2	2.09841	poliovirus receptor-related 2	NM_008990
Zfp536	2.09464	zinc finger protein 536	NM_172385
Oaz1	2.09403	ornithine decarboxylase antizyme 1	BC002132
Gm5622	2.09359	predicted gene 5622	NM_001013816
Fmnl3	2.09324	formin-like 3	NM_011711
Zbtb8a	2.09217	zinc finger and BTB domain containing 8a	NM_028603
Mvk	2.09134	mevalonate kinase	NM_023556
Lsm11	2.09053	U7 snRNP-specific Sm-like protein LSM11	NM_028185
Syk	2.08964	spleen tyrosine kinase	AK049207
Lcmt2	2.08487	leucine carboxyl methyltransferase 2	NM_177846
Ifna12	2.08252	interferon alpha 12	NM_177361
Tmem160	2.08147	transmembrane protein 160	NM_026938
Ggt1	2.07749	gamma-glutamyltransferase 1	NM_008116
Gm996	2.07725	predicted gene 996	NM_001005424
Tuft1	2.07594	tuftelin 1	NM_011656
Gm10405	2.07513	predicted gene 10405	AK138421
Aif1l	2.07196	allograft inflammatory factor 1-like	NM_145144
Dtx3l	2.07153	deltex 3-like (Drosophila)	NM_001013371
Fam64a	2.06739	family with sequence similarity 64, member A	NM_144526
Tmem151b	2.06645	transmembrane protein 151B	NM_001013749
5033406O09Rik	2.06627	RIKEN cDNA 5033406O09 gene	NR_029464
Poc1a	2.05736	POC1 centriolar protein homolog A (Chlamydomonas)	NM_027354
Unc13b	2.05691	unc-13 homolog B (C. elegans)	NM_001081413
Shmt1	2.05531	serine hydroxymethyltransferase 1 (soluble)	NM_009171
Fndc4	2.05108	fibronectin type III domain containing 4	NM_022424
Bmp2k	2.051	BMP2 inducible kinase	AK046752
Wdr90	2.04648	WD repeat domain 90	NM_001163766
Tbc1d10c	2.04041	TBC1 domain family, member 10c	NM_178650
Prnd	2.03841	prion protein dublet	NM_001126338
Speg	2.03791	SPEG complex locus	NM_001085371
Mnd1	2.03632	meiotic nuclear divisions 1 homolog (S. cerevisiae)	NM_029797
Plekhg2	2.03543	pleckstrin homology domain containing, family G (with RhoGef domain) member 2	NM_138752
Haus5	2.0349	HAUS augmin-like complex, subunit 5	NM_027999
Lsp1	2.03247	lymphocyte specific 1	NM_019391
Uevld	2.02989	UEV and lactate/malate dehyrogenase domains	NM_001040695
Chtf18	2.02596	CTF18, chromosome transmission fidelity factor 18	NM_145409
E130012A19Rik	2.02532	RIKEN cDNA E130012A19 gene	NM_175332
Il22	2.02522	interleukin 22	NM_016971
Mutyh	2.0237	mutY homolog (E. coli)	AY007717
Itga5	2.02027	integrin alpha 5 (fibronectin receptor alpha)	NM_010577
Hspa12b	2.01876	heat shock protein 12B	NM_028306
Cdkn2c	2.01774	cyclin-dependent kinase inhibitor 2C (p18, inhibits CDK4)	NM_007671
Gsg2	2.0167	germ cell-specific gene 2	NM_010353
Mcm10	2.01373	minichromosome maintenance deficient 10 (S. cerevisiae)	NM_027290
Smim1	2.01345	small integral membrane protein 1	NM_001163721
Blvrb	2.01241	biliverdin reductase B (flavin reductase (NADPH))	NM_144923
Gdf11	2.0118	growth differentiation factor 11	NM_010272
Vrk2	2.01043	vaccinia related kinase 2	NM_001252447
Sec14l5	2.00992	SEC14-like 5 (S. cerevisiae)	NM_001127725
Wdr62	2.00895	WD repeat domain 62	NM_146186
Lurap1	2.00656	leucine rich adaptor protein 1	NM_026547
Hps1	2.00408	Hermansky-Pudlak syndrome 1 homolog (human)	AK031397
Chn1	2.00297	chimerin (chimaerin) 1	NM_029716
Prap1	2.00241	proline-rich acidic protein 1	NM_009475
Fdps	2.00211	farnesyl diphosphate synthetase	NM_001253751
Ipmk	2.00176	inositol polyphosphate multikinase	AK172246
