# Supplementary material for: Different growth and metastatic phenotypes associated with a cell-intrinsic change of Met in metastatic melanoma
Source: Oncotarget. 2016 Sep 23;7(43):70779–93. doi: 10.18632/oncotarget.12221 (PMC5342589; doi:10.18632/oncotarget.12221)
Supplement: Supplementary file 4 [file oncotarget-07-70779-s004.xlsx]

## Sheet: Sheet1
Supplementary Table 3. Gene ontology terms characterizing Met-low cells.*1
Category	Fold Enrichment	Genes in Category	% of Genes in Category	Genes in Total	% of Genes in Total	PValue		Venn diagram of enriched ontology in Met-low and Met-high population. Met-low populations includes gene ontology characteristic to undifferentiated/progenitor cells and blood vessel morphogenesis (Supplemental Table 3), while Met-high populations includes gene ontology characteristic to melanocyte differentiation and pigmantation (Supplemental Table 4).
GO:0030071~regulation of mitotic metaphase/anaphase transition	6.63477	4	0.78125	16	0.117751	0.020549
GO:0060445~branching involved in salivary gland morphogenesis	5.89757	4	0.78125	18	0.13247	0.0283297
GO:0008630~DNA damage response, signal transduction resulting in induction of apoptosis	5.76936	5	0.976562	23	0.169267	0.00991066
GO:0007093~mitotic cell cycle checkpoint	5.52897	5	0.976562	24	0.176626	0.0115465
GO:0019827~stem cell maintenance *2	4.82528	4	0.78125	22	0.161908	0.0478939
GO:0009411~response to UV *2	4.54955	6	1.17188	35	0.25758	0.0094223
GO:0051302~regulation of cell division	3.98086	6	1.17188	40	0.294377	0.0163922
GO:0008629~induction of apoptosis by intracellular signals	3.79129	5	0.976562	35	0.25758	0.0412246
GO:0051783~regulation of nuclear division	3.68598	5	0.976562	36	0.26494	0.0450512
GO:0070507~regulation of microtubule cytoskeleton organization	3.68598	5	0.976562	36	0.26494	0.0450512
GO:0051781~positive regulation of cell division	3.68598	5	0.976562	36	0.26494	0.0450512
GO:0007088~regulation of mitosis	3.68598	5	0.976562	36	0.26494	0.0450512
GO:0030335~positive regulation of cell migration	3.58636	5	0.976562	37	0.272299	0.0490695
GO:0010638~positive regulation of organelle organization	3.57257	7	1.36719	52	0.382691	0.0129177
GO:0045765~regulation of angiogenesis *2	3.53854	6	1.17188	45	0.331175	0.0261462
GO:0048771~tissue remodeling	3.38797	6	1.17188	47	0.345893	0.030899
GO:0007050~cell cycle arrest	3.25918	7	1.36719	57	0.419488	0.0196966
GO:0042770~DNA damage response, signal transduction	3.25918	7	1.36719	57	0.419488	0.0196966
GO:0048762~mesenchymal cell differentiation	3.24968	6	1.17188	49	0.360612	0.0361608
GO:0022404~molting cycle process	3.18469	6	1.17188	50	0.367972	0.0389859
GO:0001942~hair follicle development	3.18469	6	1.17188	50	0.367972	0.0389859
GO:0022405~hair cycle process	3.18469	6	1.17188	50	0.367972	0.0389859
GO:0060485~mesenchyme development	3.18469	6	1.17188	50	0.367972	0.0389859
GO:0000075~cell cycle checkpoint	3.0622	6	1.17188	52	0.382691	0.0450295
GO:0042303~molting cycle	3.0622	6	1.17188	52	0.382691	0.0450295
GO:0042633~hair cycle	3.0622	6	1.17188	52	0.382691	0.0450295
GO:0030031~cell projection assembly	3.03304	8	1.5625	70	0.51516	0.0158675
GO:0051327~M phase of meiotic cell cycle	2.71422	9	1.75781	88	0.64763	0.0175444
GO:0007126~meiosis	2.71422	9	1.75781	88	0.64763	0.0175444
GO:0051321~meiotic cell cycle	2.65391	9	1.75781	90	0.662349	0.0198391
GO:0007507~heart development	2.6182	22	4.29688	223	1.64115	0.000105461
GO:0007346~regulation of mitotic cell cycle	2.48804	9	1.75781	96	0.706506	0.0279927
GO:0045596~negative regulation of cell differentiation *2	2.47892	17	3.32031	182	1.33942	0.00141495
GO:0051789~response to protein stimulus	2.44037	8	1.5625	87	0.640271	0.0452103
GO:0051493~regulation of cytoskeleton organization	2.41264	9	1.75781	99	0.728584	0.0328331
GO:0021700~developmental maturation	2.36487	9	1.75781	101	0.743303	0.0363593
GO:0030029~actin filament-based process	2.26185	15	2.92969	176	1.29526	0.00668704
GO:0030036~actin cytoskeleton organization	2.2518	14	2.73438	165	1.21431	0.00948288
GO:0006974~response to DNA damage stimulus	2.21929	24	4.6875	287	2.11216	0.000543424
GO:0007169~transmembrane receptor protein tyrosine kinase signaling pathway	2.21159	16	3.125	192	1.41301	0.00600564
GO:0048732~gland development	2.15546	16	3.125	197	1.44981	0.0075613
GO:0007167~enzyme linked receptor protein signaling pathway	2.13868	22	4.29688	273	2.00913	0.00156322
GO:0043068~positive regulation of programmed cell death	2.12312	20	3.90625	250	1.83986	0.00292859
GO:0051726~regulation of cell cycle	2.10824	17	3.32031	214	1.57492	0.00708986
GO:0010942~positive regulation of cell death	2.10627	20	3.90625	252	1.85458	0.00320797
GO:0033043~regulation of organelle organization	2.06798	12	2.34375	154	1.13335	0.0309434
GO:0009314~response to radiation	2.04147	11	2.14844	143	1.0524	0.0435027
GO:0033554~cellular response to stress	2.03641	31	6.05469	404	2.97321	0.000316232
GO:0043065~positive regulation of apoptosis	2.03323	19	3.71094	248	1.82514	0.00602873
GO:0048514~blood vessel morphogenesis *2	1.8765	14	2.73438	198	1.45717	0.0365475
GO:0007010~cytoskeleton organization	1.87239	23	4.49219	326	2.39918	0.00603958
GO:0001568~blood vessel development	1.84903	17	3.32031	244	1.7957	0.0224732
GO:0030030~cell projection organization	1.83028	22	4.29688	319	2.34766	0.00945476
GO:0022402~cell cycle process	1.82329	27	5.27344	393	2.89226	0.00394107
GO:0001944~vasculature development *2	1.80466	17	3.32031	250	1.83986	0.0273202
GO:0000902~cell morphogenesis	1.80363	21	4.10156	309	2.27407	0.013246
GO:0030097~hemopoiesis	1.79747	17	3.32031	251	1.84722	0.0283178
GO:0006350~transcription	1.79723	120	23.4375	1772	13.0409	7.69119e-11
GO:0006355~regulation of transcription, DNA-dependent	1.79342	99	19.3359	1465	10.7816	7.07974e-09
GO:0006281~DNA repair	1.79318	15	2.92969	222	1.63379	0.0416281
GO:0051252~regulation of RNA metabolic process	1.78354	100	19.5312	1488	10.9508	7.63658e-09
GO:0007049~cell cycle	1.78085	41	8.00781	611	4.49661	0.000460371
GO:0022403~cell cycle phase	1.78006	22	4.29688	328	2.41389	0.0126584
GO:0000278~mitotic cell cycle	1.74027	16	3.125	244	1.7957	0.0432279
GO:0043069~negative regulation of programmed cell death	1.74027	16	3.125	244	1.7957	0.0432279
GO:0032989~cellular component morphogenesis	1.73903	23	4.49219	351	2.58316	0.0136429
GO:0007267~cell-cell signaling	1.73877	19	3.71094	290	2.13424	0.0264307
GO:0060548~negative regulation of cell death	1.73316	16	3.125	245	1.80306	0.0448886
GO:0043067~regulation of programmed cell death	1.70608	36	7.03125	560	4.12128	0.00225678
GO:0051301~cell division	1.70001	18	3.51562	281	2.068	0.0373417
GO:0010941~regulation of cell death	1.69699	36	7.03125	563	4.14336	0.00247779
GO:0042981~regulation of apoptosis	1.67969	35	6.83594	553	4.06977	0.0033871
GO:0045449~regulation of transcription	1.63262	137	26.7578	2227	16.3895	1.57903e-09
GO:0030182~neuron differentiation	1.59633	24	4.6875	399	2.93641	0.029024
GO:0007155~cell adhesion	1.51381	32	6.25	561	4.12864	0.0210853
GO:0022610~biological adhesion	1.51112	32	6.25	562	4.136	0.0212509
*1 Gene ontology terms were selected with the cut-off value > 1.50 and P value < 0.05. *2 Gene ontology terms related to stem cell, differentiation, and angiogenesis.
