# Supplementary material for: Different growth and metastatic phenotypes associated with a cell-intrinsic change of Met in metastatic melanoma
Source: Oncotarget. 2016 Sep 23;7(43):70779–93. doi: 10.18632/oncotarget.12221 (PMC5342589; doi:10.18632/oncotarget.12221)
Supplement: Supplementary file 5 [file oncotarget-07-70779-s005.xlsx]

## Sheet: Sheet1
Supplementary Table 4. Gene ontology terms characterizing Met-high cells.*1
Category	Fold Enrichment	Genes in Category	% of Genes in Category	Genes in Total	% of Genes in Total	PValue		Venn diagram of enriched ontology in Met-low and Met-high population. Met-low populations includes gene ontology characteristic to undifferentiated/progenitor cells and blood vessel morphogenesis (Supplemental Table 3), while Met-high populations includes gene ontology characteristic to melanocyte differentiation and pigmantation (Supplemental Table 4).
GO:0006695~cholesterol biosynthetic process	14.7696	5	2.5	23	0.169267	0.000317731
GO:0030318~melanocyte differentiation *2	12.7387	3	1.5	16	0.117751	0.0223776
GO:0050931~pigment cell differentiation *2	11.9894	3	1.5	17	0.12511	0.0251201
GO:0016126~sterol biosynthetic process	11.3233	5	2.5	30	0.220783	0.000907667
GO:0006020~inositol metabolic process	11.3233	3	1.5	18	0.13247	0.0279918
GO:0048806~genitalia development	8.86174	3	1.5	23	0.169267	0.0441387
GO:0040017~positive regulation of locomotion	6.17636	4	2	44	0.323815	0.026401
GO:0042129~regulation of T cell proliferation	5.75763	5	2.5	59	0.434207	0.0108491
GO:0008203~cholesterol metabolic process	4.85286	5	2.5	70	0.51516	0.0193173
GO:0043473~pigmentation *2	4.85286	4	2	56	0.412128	0.048707
GO:0006694~steroid biosynthetic process	4.78451	5	2.5	71	0.52252	0.0202428
GO:0016125~sterol metabolic process	4.41169	5	2.5	77	0.566676	0.026366
GO:0051251~positive regulation of lymphocyte activation	4.3366	6	3	94	0.691787	0.0122986
GO:0050670~regulation of lymphocyte proliferation	4.24625	5	2.5	80	0.588755	0.0298011
GO:0032944~regulation of mononuclear cell proliferation	4.24625	5	2.5	80	0.588755	0.0298011
GO:0070663~regulation of leukocyte proliferation	4.14268	5	2.5	82	0.603474	0.0322315
GO:0002696~positive regulation of leukocyte activation	4.11758	6	3	99	0.728584	0.0151209
GO:0050867~positive regulation of cell activation	4.03604	6	3	101	0.743303	0.0163617
GO:0006979~response to oxidative stress	3.9046	5	2.5	87	0.640271	0.0388028
GO:0051249~regulation of lymphocyte activation	3.77444	8	4	144	1.05976	0.00528924
GO:0050863~regulation of T cell activation	3.77444	6	3	108	0.794819	0.0212328
GO:0040012~regulation of locomotion	3.70582	6	3	110	0.809538	0.0227805
GO:0030334~regulation of cell migration	3.69239	5	2.5	92	0.677068	0.0460852
GO:0007548~sex differentiation	3.65831	7	3.5	130	0.956727	0.0121962
GO:0002694~regulation of leukocyte activation	3.52935	8	4	154	1.13335	0.00756837
GO:0042110~T cell activation	3.51414	6	3	116	0.853694	0.027856
GO:0050865~regulation of cell activation	3.4841	8	4	156	1.14807	0.00814451
GO:0008610~lipid biosynthetic process	3.09902	13	6.5	285	2.09744	0.0010163
GO:0044092~negative regulation of molecular function	3.08818	6	3	132	0.971445	0.0447023
GO:0002684~positive regulation of immune system process	2.96825	9	4.5	206	1.51604	0.0109939
GO:0006644~phospholipid metabolic process	2.91767	7	3.5	163	1.19959	0.0330702
GO:0035295~tube development	2.83083	11	5.5	264	1.94289	0.00560536
GO:0003006~reproductive developmental process	2.83083	11	5.5	264	1.94289	0.00560536
GO:0035239~tube morphogenesis	2.78117	7	3.5	171	1.25846	0.0402146
GO:0002009~morphogenesis of an epithelium	2.74902	7	3.5	173	1.27318	0.0422698
GO:0008285~negative regulation of cell proliferation	2.72973	9	4.5	224	1.64851	0.0174485
GO:0019637~organophosphate metabolic process	2.70216	7	3.5	176	1.29526	0.0453169
GO:0042127~regulation of cell proliferation	2.27309	18	9	538	3.95938	0.00239826
GO:0060429~epithelium development	2.25631	9	4.5	271	1.99441	0.0462744
GO:0016310~phosphorylation	1.79786	19	9.5	718	5.28407	0.0183251
GO:0006793~phosphorus metabolic process	1.72596	22	11	866	6.37327	0.0157829
GO:0006796~phosphate metabolic process	1.72596	22	11	866	6.37327	0.0157829
GO:0006468~protein amino acid phosphorylation	1.6985	16	8	640	4.71004	0.0491948
*1 Gene ontology terms were selected with the cut-off value > 1.50 and P value < 0.05. *2 Gene ontology terms related to pigmentation and melanocyte differentiation.
